# Supplementary material for: 1,1′-[m-Phenyl­enebis(nitrilo­methanylyl­idene)]dinaphthalen-2-ol–1,1′-[m-phenyl­enebis(imino­methanylyl­idene)]dinaphthalen-2(1H)-one (0.58/0.42)
Source: Acta Crystallogr Sect E Struct Rep Online. 2011 Oct 12;67(Pt 11):o2908–9. doi: 10.1107/S1600536811040918 (PMC3247324; doi:10.1107/S1600536811040918)
Supplement: Supplementary file 1 [file e-67-o2908-sup1.cif]

##############################################################################
#                                                                            #
# This CIF contains the data in a paper accepted for publication in          #
# Acta Crystallographica Section E. It conforms to the requirements of       #
# Notes for Authors for Acta Crystallographica Section E, and has been       #
# peer reviewed under the auspices of the IUCr Commission on Journals.       #
#                                                                            #
# Full details of the Crystallographic Information File format               #
# are given in the paper "The Crystallographic Information File (CIF):       #
# a New Standard Archive File for Crystallography" by S. R. Hall, F. H.      #
# Allen and I. D. Brown [Acta Cryst. (1991), A47, 655-685].                  #
#                                                                            #
# The current version of the core CIF dictionary is obtainable from          #
# ftp://ftp.iucr.org/pub/cif_core.dic.                                       #
#                                                                            #
# Software is freely available for graphical display of the structure(s)     #
# in this CIF. For information consult the CIF software page                 #
# http://www.iucr.org/resources/cif/software.                                #
#                                                                            #
# This file may be used for bona fide research purposes within the           #
# scientific community so long as proper attribution is given to the journal # 
# article from which it was obtained.                                        #
#                                                                            #
##############################################################################
data_I
_audit_creation_method     SHELXL-97
_chemical_name_systematic
;
1,1'-[<i>m</i>-Phenylenebis(nitrilomethanylylidene)]dinaphthalen-2-ol--1,1'-
[<i>m</i>-phenylenebis(iminomethanylylidene)]dinaphthalen-2(1<i>H</i>)-one
(0.58/0.42)
;
_chemical_name_common     ?
_chemical_formula_moiety     '0.58(C28 H20 N2 O2), 0.42(C28 H20 N2 O2)'
_chemical_formula_sum     'C28 H20 N2 O2'
_chemical_formula_iupac     '0.58C28 H20 N2 O2, 0.42C28 H20 N2 O2'
_chemical_formula_weight     416.46
_chemical_melting_point     ?
_symmetry_cell_setting     orthorhombic
_symmetry_space_group_name_H-M     'P c c n'
_symmetry_space_group_name_Hall     '-P 2ab 2ac'
loop_
    _symmetry_equiv_pos_as_xyz
    'x, y, z'
    '-x+1/2, -y+1/2, z'
    'x+1/2, -y, -z+1/2'
    '-x, y+1/2, -z+1/2'
    '-x, -y, -z'
    'x-1/2, y-1/2, -z'
    '-x-1/2, y, z-1/2'
    'x, -y-1/2, z-1/2'
_cell_length_a     5.4292(9)
_cell_length_b     26.496(3)
_cell_length_c     14.818(2)
_cell_angle_alpha     90.00
_cell_angle_beta     90.00
_cell_angle_gamma     90.00
_cell_volume     2131.6(5)
_cell_formula_units_Z     4
_cell_measurement_reflns_used     2089
_cell_measurement_theta_min     4.7
_cell_measurement_theta_max     26
_cell_measurement_temperature     298(2)
_cell_special_details     ?
_exptl_crystal_description     table
_exptl_crystal_colour     yellow
_exptl_crystal_size_max     0.60
_exptl_crystal_size_mid     0.50
_exptl_crystal_size_min     0.20
_exptl_crystal_density_diffrn     1.298
_exptl_crystal_density_meas     ?
_exptl_crystal_density_method     'not measured'
_exptl_crystal_F_000     872
_exptl_absorpt_coefficient_mu     0.082
_exptl_absorpt_correction_type     none
_exptl_absorpt_process_details     ?
_exptl_absorpt_correction_T_min     ?
_exptl_absorpt_correction_T_max     ?
_exptl_special_details     ?
_diffrn_ambient_temperature     298(2)
_diffrn_radiation_type     MoK\a
_diffrn_radiation_wavelength     0.71073
_diffrn_radiation_source     'fine-focus sealed tube'
_diffrn_radiation_monochromator     graphite
_diffrn_measurement_device_type
;
Oxford Diffraction Xcalibur CCD
;
_diffrn_measurement_method     \w
_diffrn_detector_area_resol_mean     ?
_diffrn_reflns_number     11523
_diffrn_reflns_av_R_equivalents     0.0348
_diffrn_reflns_av_sigmaI/netI     0.0208
_diffrn_reflns_theta_min     4.72
_diffrn_reflns_theta_max     26.00
_diffrn_reflns_theta_full     26.00
_diffrn_measured_fraction_theta_max     0.991
_diffrn_measured_fraction_theta_full     0.991
_diffrn_reflns_limit_h_min     -6
_diffrn_reflns_limit_h_max     5
_diffrn_reflns_limit_k_min     -32
_diffrn_reflns_limit_k_max     32
_diffrn_reflns_limit_l_min     -18
_diffrn_reflns_limit_l_max     18
_diffrn_standards_number     2
_diffrn_standards_interval_count     ?
_diffrn_standards_interval_time     ?
_diffrn_standards_decay_%     ?
_refine_special_details
;
Refinement of <i>F</i>^2^ against ALL reflections. The weighted <i>R</i>-factor
<i>wR</i> and goodness of fit <i>S</i> are based on <i>F</i>^2^, conventional
<i>R</i>-factors <i>R</i> are based on <i>F</i>, with <i>F</i> set to zero for
negative <i>F</i>^2^. The threshold expression of <i>F</i>^2^ >
\s(<i>F</i>^2^) is used only for calculating <i>R</i>-factors(gt) <i>etc</i>.
and is not relevant to the choice of reflections for refinement.
<i>R</i>-factors based on <i>F</i>^2^ are statistically about twice as large
as those based on <i>F</i>, and <i>R</i>- factors based on ALL data will be
even larger.
;
_reflns_number_total     2089
_reflns_number_gt     1699
_reflns_threshold_expression     I>2\s(I)
_refine_ls_structure_factor_coef     Fsqd
_refine_ls_matrix_type     full
_refine_ls_R_factor_all     0.0721
_refine_ls_R_factor_gt     0.0591
_refine_ls_wR_factor_gt     0.1545
_refine_ls_wR_factor_ref     0.1658
_refine_ls_goodness_of_fit_ref     1.110
_refine_ls_restrained_S_all     1.110
_refine_ls_number_reflns     2089
_refine_ls_number_parameters     153
_refine_ls_number_restraints     1
_refine_ls_hydrogen_treatment     mixed
_refine_ls_weighting_scheme     calc
_refine_ls_weighting_details
         'calc w=1/[\s^2^(Fo^2^)+(0.0822P)^2^+0.5104P] where P=(Fo^2^+2Fc^2^)/3'
_atom_sites_solution_hydrogens     geom
_atom_sites_solution_primary     direct
_atom_sites_solution_secondary     difmap
_refine_ls_shift/su_max     0.000
_refine_ls_shift/su_mean     0.000
_refine_diff_density_max     0.182
_refine_diff_density_min     -0.150
_refine_ls_extinction_method     none
_refine_ls_extinction_coef     ?
loop_
    _atom_type_symbol
    _atom_type_description
    _atom_type_scat_dispersion_real
    _atom_type_scat_dispersion_imag
    _atom_type_scat_source
    'C' 'C' 0.0033 0.0016
                         'International Tables Vol C Tables 4.2.6.8 and 6.1.1.4'
    'H' 'H' 0.0000 0.0000
                         'International Tables Vol C Tables 4.2.6.8 and 6.1.1.4'
    'N' 'N' 0.0061 0.0033
                         'International Tables Vol C Tables 4.2.6.8 and 6.1.1.4'
    'O' 'O' 0.0106 0.0060
                         'International Tables Vol C Tables 4.2.6.8 and 6.1.1.4'
_computing_data_collection
;
CrysAlis CCD (Oxford Diffraction, 2003)
;
_computing_cell_refinement
;
CrysAlis RED (Oxford Diffraction, 2003)
;
_computing_data_reduction
;
CrysAlis RED (Oxford Diffraction, 2003)
;
_computing_structure_solution     'SHELXS97 (Sheldrick, 2008)'
_computing_structure_refinement     'SHELXL97 (Sheldrick, 2008)'
_computing_molecular_graphics     'ORTEP-3 (Farrugia, 1997)'
_computing_publication_material
;
WinGX (Farrugia, 1999), PARST97 (Nardelli, 1995) and
Mercury (Macrae <i>et al.</i>, 2006)
;
loop_
    _atom_site_type_symbol
    _atom_site_label
    _atom_site_fract_x
    _atom_site_fract_y
    _atom_site_fract_z
    _atom_site_U_iso_or_equiv
    _atom_site_adp_type
    _atom_site_calc_flag
    _atom_site_refinement_flags
    _atom_site_occupancy
    _atom_site_symmetry_multiplicity
    _atom_site_disorder_assembly
    _atom_site_disorder_group
    O O1 0.8437(3) 0.31403(6) 0.12718(11) 0.0677(5) Uani d . 1 1 . .
    H H1 0.734(12) 0.3023(18) 0.174(4) 0.081 Uiso d P 0.58(5) 1 . .
    N N1 0.6078(3) 0.30360(6) 0.27628(11) 0.0426(4) Uani d . 1 1 . .
    H H2 0.617(11) 0.295(2) 0.211(4) 0.051 Uiso d P 0.42(5) 1 . .
    C C1 0.9376(3) 0.36355(7) 0.25869(12) 0.0414(4) Uani d . 1 1 . .
    C C2 0.9799(4) 0.34832(7) 0.16768(13) 0.0496(5) Uani d . 1 1 . .
    C C3 1.1822(4) 0.37011(8) 0.11911(14) 0.0605(6) Uani d . 1 1 . .
    H H3 1.2103 0.3604 0.0597 0.073 Uiso calc R 1 1 . .
    C C4 1.3328(4) 0.40449(8) 0.15786(15) 0.0570(6) Uani d . 1 1 . .
    H H4 1.4647 0.4172 0.1249 0.068 Uiso calc R 1 1 . .
    C C5 1.2949(3) 0.42177(7) 0.24800(14) 0.0475(5) Uani d . 1 1 . .
    C C6 1.4520(4) 0.45830(8) 0.28698(16) 0.0589(6) Uani d . 1 1 . .
    H H6 1.5839 0.4707 0.2536 0.071 Uiso calc R 1 1 . .
    C C7 1.4143(4) 0.47577(9) 0.37243(16) 0.0685(7) Uani d . 1 1 . .
    H H7 1.5189 0.4999 0.3970 0.082 Uiso calc R 1 1 . .
    C C8 1.2165(5) 0.45689(9) 0.42269(16) 0.0695(7) Uani d . 1 1 . .
    H H8 1.1896 0.4689 0.4808 0.083 Uiso calc R 1 1 . .
    C C9 1.0609(4) 0.42084(9) 0.38751(14) 0.0585(6) Uani d . 1 1 . .
    H H9 0.9312 0.4089 0.4224 0.070 Uiso calc R 1 1 . .
    C C10 1.0948(3) 0.40169(7) 0.29907(13) 0.0433(5) Uani d . 1 1 . .
    C C11 0.7478(3) 0.33924(6) 0.30943(12) 0.0421(4) Uani d . 1 1 . .
    H H11 0.7226 0.3492 0.3689 0.050 Uiso calc R 1 1 . .
    C C12 0.4305(3) 0.27711(6) 0.32839(12) 0.0382(4) Uani d . 1 1 . .
    C C13 0.4336(4) 0.27599(7) 0.42280(13) 0.0519(5) Uani d . 1 1 . .
    H H13 0.5573 0.2925 0.4547 0.062 Uiso calc R 1 1 . .
    C C14 0.2500 0.2500 0.46826(19) 0.0619(8) Uani d S 1 2 . .
    H H14 0.2500 0.2500 0.5310 0.074 Uiso calc SR 1 2 . .
    C C14A 0.2500 0.2500 0.28224(16) 0.0379(5) Uani d S 1 2 . .
    H H14A 0.2500 0.2500 0.2195 0.046 Uiso calc SR 1 2 . .
loop_
    _atom_site_aniso_label
    _atom_site_aniso_U_11
    _atom_site_aniso_U_22
    _atom_site_aniso_U_33
    _atom_site_aniso_U_12
    _atom_site_aniso_U_13
    _atom_site_aniso_U_23
    O1 0.0791(11) 0.0713(11) 0.0527(8) -0.0218(9) 0.0128(8) -0.0176(8)
    N1 0.0444(8) 0.0424(8) 0.0409(8) -0.0046(7) 0.0010(7) 0.0006(7)
    C1 0.0412(9) 0.0384(9) 0.0444(10) 0.0004(7) -0.0004(7) 0.0018(7)
    C2 0.0543(11) 0.0461(10) 0.0484(11) -0.0017(9) 0.0059(9) -0.0005(8)
    C3 0.0679(13) 0.0622(13) 0.0514(12) -0.0038(11) 0.0165(10) -0.0030(10)
    C4 0.0524(11) 0.0527(12) 0.0659(14) -0.0044(9) 0.0136(10) 0.0083(10)
    C5 0.0412(10) 0.0404(10) 0.0610(12) 0.0008(8) -0.0041(8) 0.0084(9)
    C6 0.0466(11) 0.0512(12) 0.0789(15) -0.0097(9) -0.0091(10) 0.0152(11)
    C7 0.0681(14) 0.0631(14) 0.0742(15) -0.0208(11) -0.0240(12) 0.0047(12)
    C8 0.0804(16) 0.0723(15) 0.0559(13) -0.0186(13) -0.0171(12) -0.0048(11)
    C9 0.0616(12) 0.0628(13) 0.0510(12) -0.0142(10) -0.0038(10) -0.0007(10)
    C10 0.0405(9) 0.0405(9) 0.0488(10) 0.0023(7) -0.0052(8) 0.0053(8)
    C11 0.0471(10) 0.0392(9) 0.0400(9) 0.0004(8) 0.0014(8) -0.0022(7)
    C12 0.0400(9) 0.0356(9) 0.0391(9) 0.0004(7) 0.0019(7) -0.0021(7)
    C13 0.0575(11) 0.0577(12) 0.0404(10) -0.0141(10) -0.0053(8) -0.0024(8)
    C14 0.079(2) 0.074(2) 0.0326(13) -0.0218(17) 0.000 0.000
    C14A 0.0450(12) 0.0360(12) 0.0328(12) 0.0018(10) 0.000 0.000
_geom_special_details
;
All e.s.d.'s (except the e.s.d. in the dihedral angle between two l.s. planes)
are estimated using the full covariance matrix. The cell e.s.d.'s are taken
into account individually in the estimation of e.s.d.'s in distances, angles
and torsion angles; correlations between e.s.d.'s in cell parameters are only
used when they are defined by crystal symmetry. An approximate (isotropic)
treatment of cell e.s.d.'s is used for estimating e.s.d.'s involving l.s.
planes.
;
loop_
    _geom_bond_atom_site_label_1
    _geom_bond_atom_site_label_2
    _geom_bond_site_symmetry_2
    _geom_bond_distance
    _geom_bond_publ_flag
    O1 C2 . 1.316(2) ?
    O1 H1 . 0.96(7) ?
    N1 C11 . 1.308(2) ?
    N1 C12 . 1.420(2) ?
    N1 H2 . 0.99(6) ?
    C1 C2 . 1.426(3) ?
    C1 C11 . 1.429(2) ?
    C1 C10 . 1.452(2) ?
    C2 C3 . 1.434(3) ?
    C3 C4 . 1.352(3) ?
    C3 H3 . 0.9300 ?
    C4 C5 . 1.427(3) ?
    C4 H4 . 0.9300 ?
    C5 C6 . 1.414(3) ?
    C5 C10 . 1.427(3) ?
    C6 C7 . 1.364(3) ?
    C6 H6 . 0.9300 ?
    C7 C8 . 1.399(3) ?
    C7 H7 . 0.9300 ?
    C8 C9 . 1.378(3) ?
    C8 H8 . 0.9300 ?
    C9 C10 . 1.417(3) ?
    C9 H9 . 0.9300 ?
    C11 H11 . 0.9300 ?
    C12 C14A . 1.394(2) ?
    C12 C13 . 1.399(3) ?
    C13 C14 . 1.386(2) ?
    C13 H13 . 0.9300 ?
    C14 C13 2 1.386(2) ?
    C14 H14 . 0.9300 ?
    C14A C12 2 1.394(2) ?
    C14A H14A . 0.9300 ?
loop_
    _geom_angle_atom_site_label_1
    _geom_angle_atom_site_label_2
    _geom_angle_atom_site_label_3
    _geom_angle_site_symmetry_1
    _geom_angle_site_symmetry_3
    _geom_angle
    _geom_angle_publ_flag
    C2 O1 H1 . . 104(3) ?
    C11 N1 C12 . . 123.14(16) ?
    C11 N1 H2 . . 120(4) ?
    C12 N1 H2 . . 117(4) ?
    C2 C1 C11 . . 119.07(16) ?
    C2 C1 C10 . . 119.47(16) ?
    C11 C1 C10 . . 121.40(16) ?
    O1 C2 C1 . . 122.40(17) ?
    O1 C2 C3 . . 118.63(18) ?
    C1 C2 C3 . . 118.94(18) ?
    C4 C3 C2 . . 121.40(19) ?
    C4 C3 H3 . . 119.3 ?
    C2 C3 H3 . . 119.3 ?
    C3 C4 C5 . . 121.77(18) ?
    C3 C4 H4 . . 119.1 ?
    C5 C4 H4 . . 119.1 ?
    C6 C5 C10 . . 119.87(19) ?
    C6 C5 C4 . . 121.00(19) ?
    C10 C5 C4 . . 119.12(18) ?
    C7 C6 C5 . . 121.4(2) ?
    C7 C6 H6 . . 119.3 ?
    C5 C6 H6 . . 119.3 ?
    C6 C7 C8 . . 119.2(2) ?
    C6 C7 H7 . . 120.4 ?
    C8 C7 H7 . . 120.4 ?
    C9 C8 C7 . . 121.1(2) ?
    C9 C8 H8 . . 119.4 ?
    C7 C8 H8 . . 119.4 ?
    C8 C9 C10 . . 121.2(2) ?
    C8 C9 H9 . . 119.4 ?
    C10 C9 H9 . . 119.4 ?
    C9 C10 C5 . . 117.12(17) ?
    C9 C10 C1 . . 123.64(17) ?
    C5 C10 C1 . . 119.24(17) ?
    N1 C11 C1 . . 123.16(17) ?
    N1 C11 H11 . . 118.4 ?
    C1 C11 H11 . . 118.4 ?
    C14A C12 C13 . . 119.18(16) ?
    C14A C12 N1 . . 117.69(16) ?
    C13 C12 N1 . . 123.11(16) ?
    C14 C13 C12 . . 119.21(18) ?
    C14 C13 H13 . . 120.4 ?
    C12 C13 H13 . . 120.4 ?
    C13 C14 C13 . 2 121.8(3) ?
    C13 C14 H14 . . 119.1 ?
    C13 C14 H14 2 . 119.1 ?
    C12 C14A C12 . 2 121.3(2) ?
    C12 C14A H14A . . 119.4 ?
    C12 C14A H14A 2 . 119.4 ?
loop_
    _geom_torsion_atom_site_label_1
    _geom_torsion_atom_site_label_2
    _geom_torsion_atom_site_label_3
    _geom_torsion_atom_site_label_4
    _geom_torsion_site_symmetry_1
    _geom_torsion_site_symmetry_2
    _geom_torsion_site_symmetry_3
    _geom_torsion_site_symmetry_4
    _geom_torsion
    _geom_torsion_publ_flag
    C11 C1 C2 O1 . . . . 2.9(3) ?
    C10 C1 C2 O1 . . . . -179.85(18) ?
    C11 C1 C2 C3 . . . . -175.43(17) ?
    C10 C1 C2 C3 . . . . 1.8(3) ?
    O1 C2 C3 C4 . . . . -178.2(2) ?
    C1 C2 C3 C4 . . . . 0.2(3) ?
    C2 C3 C4 C5 . . . . -1.6(3) ?
    C3 C4 C5 C6 . . . . -179.0(2) ?
    C3 C4 C5 C10 . . . . 0.9(3) ?
    C10 C5 C6 C7 . . . . -1.3(3) ?
    C4 C5 C6 C7 . . . . 178.7(2) ?
    C5 C6 C7 C8 . . . . 0.3(3) ?
    C6 C7 C8 C9 . . . . 0.4(4) ?
    C7 C8 C9 C10 . . . . -0.2(4) ?
    C8 C9 C10 C5 . . . . -0.7(3) ?
    C8 C9 C10 C1 . . . . 179.7(2) ?
    C6 C5 C10 C9 . . . . 1.4(3) ?
    C4 C5 C10 C9 . . . . -178.57(18) ?
    C6 C5 C10 C1 . . . . -178.92(16) ?
    C4 C5 C10 C1 . . . . 1.1(3) ?
    C2 C1 C10 C9 . . . . 177.18(18) ?
    C11 C1 C10 C9 . . . . -5.6(3) ?
    C2 C1 C10 C5 . . . . -2.5(3) ?
    C11 C1 C10 C5 . . . . 174.74(16) ?
    C12 N1 C11 C1 . . . . 175.63(15) ?
    C2 C1 C11 N1 . . . . -0.5(3) ?
    C10 C1 C11 N1 . . . . -177.74(16) ?
    C11 N1 C12 C14A . . . . 163.40(14) ?
    C11 N1 C12 C13 . . . . -18.4(3) ?
    C14A C12 C13 C14 . . . . -3.2(2) ?
    N1 C12 C13 C14 . . . . 178.67(14) ?
    C12 C13 C14 C13 . . . 2 1.59(12) ?
    C13 C12 C14A C12 . . . 2 1.58(12) ?
    N1 C12 C14A C12 . . . 2 179.86(16) ?
loop_
    _geom_hbond_atom_site_label_D
    _geom_hbond_atom_site_label_H
    _geom_hbond_atom_site_label_A
    _geom_hbond_site_symmetry_D
    _geom_hbond_site_symmetry_H
    _geom_hbond_site_symmetry_A
    _geom_hbond_distance_DH
    _geom_hbond_distance_HA
    _geom_hbond_distance_DA
    _geom_hbond_angle_DHA
    _geom_hbond_publ_flag
    O1 H1 N1 . . . 0.96 1.66 2.569(2) 154 yes
    N1 H2 O1 . . . 0.99 1.82 2.569(2) 130 yes
    C13 H13 O1 . . 7_756 0.93 2.67 3.413(3) 137 yes
_iucr_refine_instructions_details
;
TITL M4_4: C28H20N2O2 in Pccn, No. 56
CELL  0.71073   5.4292  26.4956  14.8180   90.000   90.000   90.000
ZERR     4.00   0.0009   0.0026   0.0020    0.000    0.000    0.000
LATT   1
SYMM  1/2 - X, 1/2 - Y,   Z
SYMM  1/2 + X, - Y, 1/2 - Z
SYMM  - X, 1/2 + Y, 1/2 - Z
SFAC  C    H    N    O
UNIT  112  80   8    8
MERG   2
OMIT    -4.00  52.00
REM  DFIX 2.62 0.2 H13 O1
SIZE     0.20   0.50   0.60
FMAP 2
PLAN 20
ACTA
BOND   $H
CONF
LIST   4
EQIV  $1 -X+3/2, Y, Z+1/2
HTAB  O1  N1
HTAB  N1  O1
HTAB  C13 O1_$1
L.S.   6
WGHT    0.082200    0.510400
FVAR       5.05650   0.57971
O1    4    0.843696    0.314030    0.127179    11.00000    0.07906    0.07126 =
         0.05274   -0.01762    0.01277   -0.02178
H1    2    0.734179    0.302333    0.173926    21.00000   -1.20000
N1    3    0.607841    0.303602    0.276282    11.00000    0.04444    0.04241 =
         0.04094    0.00060    0.00103   -0.00459
H2    2    0.616931    0.295131    0.211294   -21.00000   -1.20000
C1    1    0.937641    0.363551    0.258692    11.00000    0.04122    0.03844 =
         0.04442    0.00184   -0.00040    0.00037
C2    1    0.979946    0.348318    0.167680    11.00000    0.05426    0.04612 =
         0.04842   -0.00055    0.00588   -0.00174
C3    1    1.182193    0.370105    0.119105    11.00000    0.06786    0.06219 =
         0.05136   -0.00303    0.01646   -0.00379
AFIX  43
H3    2    1.210342    0.360380    0.059690    11.00000   -1.20000
AFIX   0
C4    1    1.332813    0.404488    0.157864    11.00000    0.05242    0.05265 =
         0.06591    0.00832    0.01361   -0.00438
AFIX  43
H4    2    1.464678    0.417211    0.124890    11.00000   -1.20000
AFIX   0
C5    1    1.294859    0.421773    0.247996    11.00000    0.04121    0.04039 =
         0.06105    0.00844   -0.00409    0.00078
C6    1    1.452000    0.458303    0.286976    11.00000    0.04664    0.05124 =
         0.07893    0.01522   -0.00913   -0.00970
AFIX  43
H6    2    1.583904    0.470692    0.253620    11.00000   -1.20000
AFIX   0
C7    1    1.414341    0.475767    0.372432    11.00000    0.06814    0.06311 =
         0.07417    0.00466   -0.02399   -0.02077
AFIX  43
H7    2    1.518878    0.499934    0.397022    11.00000   -1.20000
AFIX   0
C8    1    1.216506    0.456888    0.422693    11.00000    0.08040    0.07226 =
         0.05591   -0.00477   -0.01713   -0.01856
AFIX  43
H8    2    1.189627    0.468884    0.480847    11.00000   -1.20000
AFIX   0
C9    1    1.060897    0.420843    0.387506    11.00000    0.06159    0.06283 =
         0.05101   -0.00067   -0.00384   -0.01416
AFIX  43
H9    2    0.931168    0.408851    0.422435    11.00000   -1.20000
AFIX   0
C10   1    1.094813    0.401690    0.299065    11.00000    0.04046    0.04049 =
         0.04883    0.00529   -0.00518    0.00226
C11   1    0.747784    0.339238    0.309426    11.00000    0.04708    0.03916 =
         0.03997   -0.00221    0.00137    0.00040
AFIX  43
H11   2    0.722556    0.349243    0.368870    11.00000   -1.20000
AFIX   0
C12   1    0.430516    0.277111    0.328387    11.00000    0.03995    0.03564 =
         0.03908   -0.00209    0.00188    0.00039
C13   1    0.433567    0.275985    0.422795    11.00000    0.05750    0.05765 =
         0.04040   -0.00244   -0.00532   -0.01415
AFIX  43
H13   2    0.557284    0.292475    0.454653    11.00000   -1.20000
AFIX   0
C14   1    0.250000    0.250000    0.468258    10.50000    0.07948    0.07363 =
         0.03262    0.00000    0.00000   -0.02184
AFIX  43
H14   2    0.249996    0.250000    0.531020    10.50000   -1.20000
AFIX   0
C14A  1    0.250000    0.250000    0.282243    10.50000    0.04503    0.03604 =
         0.03276    0.00000    0.00000    0.00185
AFIX  43
H14A  2    0.249995    0.250002    0.219481    10.50000   -1.20000
HKLF  4  1.0  1 0 0  0 0 -1  0 1 0  1  0
REM  M4_4: C28H20N2O2 in Pccn, No. 56
REM R1 =  0.0591 for   1699 Fo > 4sig(Fo)  and  0.0721 for all   2089 data
REM    153 parameters refined using      0 restraints
END
WGHT      0.0817      0.5113
REM Highest difference peak  0.183,  deepest hole -0.150,  1-sigma level  0.040
Q1    1   0.4987  0.2575  0.1214  11.00000  0.05    0.17
Q2    1   1.2448  0.4624  0.1434  11.00000  0.05    0.17
Q3    1   1.2362  0.4021  0.2791  11.00000  0.05    0.16
Q4    1   0.4125  0.2642  0.3184  11.00000  0.05    0.16
Q5    1   1.5733  0.5199  0.4046  11.00000  0.05    0.15
Q6    1   1.5518  0.4059  0.1402  11.00000  0.05    0.15
Q7    1   0.8796  0.3958  0.4368  11.00000  0.05    0.15
Q8    1   1.6127  0.4827  0.2258  11.00000  0.05    0.15
Q9    1   0.3882  0.2903  0.3615  11.00000  0.05    0.14
Q10   1   0.7194  0.3616  0.3982  11.00000  0.05    0.14
Q11   1   1.4246  0.4400  0.1027  11.00000  0.05    0.13
Q12   1   0.6768  0.2805  0.4403  11.00000  0.05    0.13
Q13   1   1.1252  0.3962  0.3577  11.00000  0.05    0.13
Q14   1   0.7829  0.3335  0.4041  11.00000  0.05    0.13
Q15   1   0.7328  0.3077  0.3016  11.00000  0.05    0.12
Q16   1   0.4309  0.3433  0.3040  11.00000  0.05    0.12
Q17   1   0.5211  0.3233  0.4607  11.00000  0.05    0.12
Q18   1   1.4616  0.4425  0.1952  11.00000  0.05    0.12
Q19   1   1.0757  0.4099  0.3763  11.00000  0.05    0.12
Q20   1   1.6894  0.4610  0.1533  11.00000  0.05    0.12
;
data_global
_journal_date_recd_electronic     2011-09-01
_journal_date_accepted     2011-10-04
_journal_name_full     'Acta Crystallographica, Section E'
_journal_year     2011
_journal_volume     67
_journal_issue     11
_journal_page_first     o2908
_journal_page_last     o2909
_journal_paper_category     QO
_journal_coeditor_code     FY2025
_publ_contact_author_name     'Anita Blagus'
_publ_contact_author_address
;
Department of Chemistry
J.J. Strossmayer University, Osijek,
Franje Kuha\<ca 20
HR-31000 Osijek
Croatia
;
_publ_contact_author_email     ablagus@kemija.unios.hr
_publ_contact_author_fax     '385-31-495549'
_publ_contact_author_phone     '385-31-495532'
_publ_section_title
;\
1,1'-[<i>m</i>-Phenylenebis(nitrilomethanylylidene)]dinaphthalen-2-ol--1,1'-\
[<i>m</i>-phenylenebis(iminomethanylylidene)]dinaphthalen-2(1<i>H</i>)-one
(0.58/0.42)
;
loop_
    _publ_author_name
    _publ_author_footnote
    _publ_author_address
    'Blagus, Anita' .
;
Department of Chemistry
J.J. Strossmayer University, Osijek,
Franje Kuha\<ca 20
HR-31000 Osijek
Croatia
;
    'Kaitner, Branko' .
;
Laboratory of General and Inorganic Chemistry
Department of Chemistry
Faculty of Science
University of Zagreb
Horvatovac 102a
HR-10002 Zagreb
Croatia
;
