# Supplementary material for: 1,1′-[m-Phenyl­enebis(nitrilo­methanylyl­idene)]dinaphthalen-2-ol–1,1′-[m-phenyl­enebis(imino­methanylyl­idene)]dinaphthalen-2(1H)-one (0.58/0.42)
Source: Acta Crystallogr Sect E Struct Rep Online. 2011 Oct 12;67(Pt 11):o2908–9. doi: 10.1107/S1600536811040918 (PMC3247324; doi:10.1107/S1600536811040918)
Supplement: Supplementary file 2 [file e-67-o2908-Isup2.hkl]

# 
# h,k,l, Fc-squared, Fo-squared, sigma(Fo-squared) and status flag 
# 
data_I
_shelx_title ' M4_4: C28H20N2O2 in Pccn, No. 56' 
_shelx_refln_list_code          4 
_shelx_F_calc_maximum      194.20 
_exptl_crystal_F_000       872.00 
_reflns_d_resolution_high  0.8107 
 
loop_ 
 _symmetry_equiv_pos_as_xyz 
 'x, y, z' 
 '-x+1/2, -y+1/2, z' 
 'x+1/2, -y, -z+1/2' 
 '-x, y+1/2, -z+1/2' 
 '-x, -y, -z' 
 'x-1/2, y-1/2, -z' 
 '-x-1/2, y, z-1/2' 
 'x, -y-1/2, z-1/2' 
 
_cell_length_a     5.4292 
_cell_length_b    26.4956 
_cell_length_c    14.8180 
_cell_angle_alpha  90.000 
_cell_angle_beta   90.000 
_cell_angle_gamma  90.000 
 
_shelx_F_squared_multiplier     1.000 
 
loop_ 
 _refln_index_h 
 _refln_index_k 
 _refln_index_l 
 _refln_F_squared_calc 
 _refln_F_squared_meas 
 _refln_F_squared_sigma 
 _refln_observed_status 
   2   0   0       34.29       27.95      2.15 o 
   4   0   0        6.53        6.67      3.17 o 
   6   0   0      400.62      448.54     15.45 o 
   3   1   0       10.05        7.29      1.12 o 
   5   1   0      113.88      116.86      6.45 o 
   2   2   0      255.01      250.78      2.45 o 
   4   2   0        5.54        5.20      2.86 o 
   6   2   0       54.00       41.30      5.78 o 
   3   3   0      244.49      216.50      2.88 o 
   5   3   0      233.86      255.69      8.12 o 
   2   4   0      245.37      223.31      2.91 o 
   4   4   0        0.16        1.43      1.80 o 
   6   4   0       71.48       69.10      7.18 o 
   1   5   0    37030.79    36440.37    236.86 o 
   3   5   0      483.70      494.62      4.57 o 
   5   5   0     1546.72     1928.48     27.84 o 
   2   6   0       51.78       65.71      2.49 o 
   4   6   0        0.01        1.33      1.28 o 
   6   6   0       17.97       11.68      3.56 o 
   1   7   0    18049.61    19022.99     86.55 o 
   3   7   0        1.16        1.25      1.47 o 
   5   7   0       16.25       11.64      2.85 o 
   0   8   0      782.47      697.34     61.15 o 
   2   8   0       24.71       30.50      1.92 o 
   4   8   0      112.22      103.82      4.56 o 
   6   8   0       10.59       15.68      5.65 o 
   1   9   0     3009.06     2834.24     33.78 o 
   3   9   0       17.47       13.00      1.98 o 
   5   9   0       52.39       52.44      4.28 o 
   0  10   0      168.29      301.95    117.11 o 
   2  10   0      339.90      323.08      5.84 o 
   4  10   0     2889.38     3029.19     81.44 o 
   6  10   0        3.69        4.69      3.43 o 
   1  11   0        8.81        7.83      1.78 o 
   3  11   0       80.42       65.27      2.93 o 
   5  11   0       22.98       10.86      5.61 o 
   0  12   0        9.39       15.35      2.84 o 
   2  12   0     1781.54     1894.66      9.17 o 
   4  12   0      349.21      372.87      7.11 o 
   6  12   0        0.88        2.42      2.71 o 
   1  13   0      337.62      333.94      3.37 o 
   3  13   0      510.77      454.88     13.78 o 
   5  13   0        1.58        3.99      3.56 o 
   0  14   0       15.41       14.10      3.34 o 
   2  14   0     1264.60     1282.58     28.70 o 
   4  14   0       23.60       21.41      3.52 o 
   6  14   0        0.10        3.05      3.49 o 
   1  15   0      244.22      250.07      5.83 o 
   3  15   0     1156.00     1150.31     18.16 o 
   5  15   0       74.43       74.61      7.37 o 
   0  16   0     1806.05     1977.05     36.96 o 
   2  16   0      943.14      887.26     10.58 o 
   4  16   0        5.02        6.32      2.82 o 
   1  17   0       31.35       28.48      4.79 o 
   3  17   0     2906.61     3032.73     21.80 o 
   5  17   0        0.12        2.35      3.05 o 
   0  18   0     2977.83     3237.32    198.00 o 
   2  18   0       41.68       31.27      3.42 o 
   4  18   0       56.62       61.79      6.31 o 
   1  19   0       98.01      100.74     10.14 o 
   3  19   0      945.05     1011.04     17.86 o 
   5  19   0        0.45        0.90      2.04 o 
   0  20   0       66.43       85.88      6.48 o 
   2  20   0       49.65       52.61      6.42 o 
   4  20   0        5.04        1.93      2.00 o 
   1  21   0      501.32      527.00      9.80 o 
   3  21   0      159.37      148.02      8.39 o 
   5  21   0       62.22       58.48      6.52 o 
   0  22   0      534.51      562.48     12.14 o 
   2  22   0      251.24      250.80     10.70 o 
   4  22   0       78.08       64.50      7.01 o 
   1  23   0       11.88        8.29      2.86 o 
   3  23   0       26.55       25.69      5.25 o 
   0  24   0        6.87        9.79      4.38 o 
   2  24   0      475.69      465.84     13.57 o 
   4  24   0      184.74      201.44      9.83 o 
   1  25   0      236.07      245.59     14.65 o 
   3  25   0       43.42       40.52      5.47 o 
   0  26   0       79.55       67.70      7.42 o 
   2  26   0       54.55       44.52      6.72 o 
   4  26   0       33.50       46.50      6.15 o 
   1  27   0       82.66       99.35      5.80 o 
   3  27   0        0.76        2.61      2.54 o 
   0  28   0       11.05        5.01      2.94 o 
   2  28   0        5.30        3.96      2.86 o 
   1  29   0       98.82       97.43      5.95 o 
   3  29   0       24.14       31.71      6.47 o 
   0  30   0        0.67        0.77      2.14 o 
   2  30   0        7.23        1.51      2.82 o 
   1  31   0        3.55        6.54      4.18 o 
   0  32   0       62.18       62.34     14.99 o 
   2   1   1      896.31      878.10      3.64 o 
   3   1   1       15.96       13.40      1.01 o 
   4   1   1        7.90        6.00      1.31 o 
   5   1   1        2.79        1.96      1.23 o 
   6   1   1      130.71      134.49      6.94 o 
   2   2   1      767.97      718.38      3.28 o 
   3   2   1      299.30      315.66      4.81 o 
   4   2   1        5.35        4.22      1.15 o 
   5   2   1       15.46       10.08      2.99 o 
   6   2   1        0.00        4.84      1.81 o 
   2   3   1       17.94       12.85      0.94 o 
   3   3   1      377.79      358.99      3.61 o 
   4   3   1        0.42        1.04      0.82 o 
   5   3   1       54.07       57.36      3.27 o 
   6   3   1       31.71       33.64      3.26 o 
   1   4   1      132.69      127.09      4.40 o 
   2   4   1       33.80       24.09      1.11 o 
   3   4   1       70.73       62.99      1.63 o 
   4   4   1       25.90       28.55      2.59 o 
   5   4   1      545.94      638.84     13.45 o 
   6   4   1       14.85       14.91      2.54 o 
   1   5   1    12712.74    12968.83     29.75 o 
   2   5   1      323.07      332.78      2.47 o 
   3   5   1       11.07        9.69      1.19 o 
   4   5   1      494.55      543.84      4.90 o 
   5   5   1      103.53      140.99      9.37 o 
   6   5   1        0.03        1.48      1.45 o 
   1   6   1    23497.28    25039.03    101.82 o 
   2   6   1        8.78        8.62      0.98 o 
   3   6   1      442.00      406.23      3.10 o 
   4   6   1      688.84      731.43      9.28 o 
   5   6   1      215.21      226.61      5.11 o 
   6   6   1        1.57        2.73      1.64 o 
   1   7   1      285.16      266.68      4.08 o 
   2   7   1        2.16        3.00      0.66 o 
   3   7   1       29.54       25.71      1.56 o 
   4   7   1      727.62      792.19      5.14 o 
   5   7   1       70.30       65.57      4.03 o 
   6   7   1       37.62       31.32      3.22 o 
   1   8   1      916.32      848.08      6.31 o 
   2   8   1      102.92       97.33      2.60 o 
   3   8   1      195.45      183.51      2.71 o 
   4   8   1        0.43        3.82      1.15 o 
   5   8   1      170.72      172.41      4.41 o 
   6   8   1       12.48       11.36      2.50 o 
   1   9   1      413.20      394.95      2.59 o 
   2   9   1       14.35       25.85      2.36 o 
   3   9   1       29.69       26.81      1.84 o 
   4   9   1       16.67       11.26      1.73 o 
   5   9   1       16.77       12.84      2.91 o 
   6   9   1        0.07        3.01      2.22 o 
   1  10   1     1769.19     1699.55     12.67 o 
   2  10   1     2999.51     3028.34     20.67 o 
   3  10   1      383.49      359.55      4.10 o 
   4  10   1      191.43      273.70     47.79 o 
   5  10   1      185.53      158.28      5.91 o 
   6  10   1       16.11       15.75      4.01 o 
   1  11   1     2050.81     2172.76     11.52 o 
   2  11   1      637.50      767.44     10.58 o 
   3  11   1      172.51      161.41      2.81 o 
   4  11   1     3173.72     3435.79     22.81 o 
   5  11   1       18.56       11.76      3.69 o 
   6  11   1       15.41       18.42      4.57 o 
   1  12   1      315.13      330.38      6.49 o 
   2  12   1      869.52      900.41     13.21 o 
   3  12   1       75.54       67.15      3.06 o 
   4  12   1        6.74        7.51      1.81 o 
   5  12   1        1.48        1.80      2.32 o 
   6  12   1        0.01        2.40      2.31 o 
   1  13   1        9.87       14.62      1.44 o 
   2  13   1      472.64      511.13      8.90 o 
   3  13   1       76.61       71.14      2.97 o 
   4  13   1        3.59        3.00      1.33 o 
   5  13   1        5.63        7.34      4.39 o 
   6  13   1        3.41        2.86      3.20 o 
   1  14   1        1.48        3.73      1.83 o 
   2  14   1       32.27       30.59      3.83 o 
   3  14   1      328.77      301.11      5.06 o 
   4  14   1       73.43       78.15      3.58 o 
   5  14   1       63.36       50.82      5.38 o 
   6  14   1        2.33        3.47      2.32 o 
   1  15   1        3.43        8.10      2.72 o 
   2  15   1      249.31      230.41      5.64 o 
   3  15   1      468.89      488.08      5.05 o 
   4  15   1        4.93        3.84      1.64 o 
   5  15   1       11.79       13.18      3.51 o 
   1  16   1      324.42      340.79      5.58 o 
   2  16   1        0.03        3.22      1.14 o 
   3  16   1      652.65      647.86      6.17 o 
   4  16   1      183.02      185.75      4.36 o 
   5  16   1        0.01        2.61      2.44 o 
   1  17   1       31.96       42.50      3.84 o 
   2  17   1        2.94        2.51      1.09 o 
   3  17   1       70.13       67.68      3.45 o 
   4  17   1        1.54        2.60      1.20 o 
   5  17   1        1.29        2.35      2.37 o 
   1  18   1       16.99       18.55      2.98 o 
   2  18   1       90.78       85.19      6.12 o 
   3  18   1       53.88       47.71      2.90 o 
   4  18   1        5.18        4.84      1.71 o 
   5  18   1        4.58        3.61      2.33 o 
   1  19   1        4.99        6.79      1.98 o 
   2  19   1      184.79      186.35      8.46 o 
   3  19   1      159.28      146.87      4.39 o 
   4  19   1        0.07        2.59      1.53 o 
   5  19   1        0.10        2.21      1.97 o 
   1  20   1       38.46       42.63      3.51 o 
   2  20   1      149.88      156.12      6.05 o 
   3  20   1       19.88       19.11      2.91 o 
   4  20   1        8.49        6.74      2.27 o 
   5  20   1       13.76        9.77      4.27 o 
   1  21   1       11.89       19.49      3.36 o 
   2  21   1       22.40       23.36      4.24 o 
   3  21   1       30.37       29.16      3.39 o 
   4  21   1        4.62        3.69      2.01 o 
   5  21   1        4.00        3.38      2.39 o 
   1  22   1      143.91      134.30      9.35 o 
   2  22   1      121.00      128.33      4.59 o 
   3  22   1       31.74       34.90      4.38 o 
   4  22   1        2.72        4.43      2.29 o 
   1  23   1       10.85       12.85      3.24 o 
   2  23   1      137.25      126.07      4.65 o 
   3  23   1        0.25        1.63      2.47 o 
   4  23   1       68.63       53.15      4.81 o 
   1  24   1       38.49       34.44      3.45 o 
   2  24   1       22.46       22.69      3.09 o 
   3  24   1       61.28       57.25      4.39 o 
   4  24   1       17.22       13.19      3.56 o 
   1  25   1       47.44       54.17      3.48 o 
   2  25   1      145.17      149.07      4.90 o 
   3  25   1        1.69        5.35      2.02 o 
   4  25   1       31.49       30.97      4.11 o 
   1  26   1        4.62       10.62      2.67 o 
   2  26   1       16.37       27.43      4.26 o 
   3  26   1        4.14        6.35      2.20 o 
   4  26   1       32.98       36.08      4.77 o 
   1  27   1       57.00       66.25      4.97 o 
   2  27   1      130.97      124.37      8.62 o 
   3  27   1        2.20        5.49      2.40 o 
   1  28   1       87.45       98.76      3.88 o 
   2  28   1        0.02        1.30      1.67 o 
   3  28   1        1.19        2.65      2.13 o 
   1  29   1       72.26       91.23      4.83 o 
   2  29   1       13.13        6.70      2.35 o 
   3  29   1        0.03        2.81      2.22 o 
   1  30   1       35.21       43.66      3.43 o 
   2  30   1       13.37        8.71      2.31 o 
   1  31   1       19.29       21.77      2.88 o 
   2  31   1        9.53        5.11      2.19 o 
   1  32   1       18.24       12.70      2.46 o 
   2   0   2      834.16      841.99      5.77 o 
   3   0   2     4422.66     5046.05     46.25 o 
   4   0   2        4.87        5.17      2.77 o 
   5   0   2      459.67      529.28      8.27 o 
   6   0   2      143.55      193.16      8.86 o 
   1   1   2     1528.28     1423.82      7.59 o 
   2   1   2     1146.49     1135.06      5.79 o 
   3   1   2      172.49      187.74      3.75 o 
   4   1   2       38.87       41.07      2.64 o 
   5   1   2       22.64       24.69      3.23 o 
   6   1   2      415.18      502.58      9.29 o 
   1   2   2        0.12        1.46      0.47 o 
   2   2   2      265.65      229.71      1.57 o 
   3   2   2       16.59       13.92      0.96 o 
   4   2   2       13.88       11.69      2.08 o 
   5   2   2       13.43       10.32      2.21 o 
   6   2   2       18.99       37.51      5.23 o 
   1   3   2     2401.14     2406.49     14.89 o 
   2   3   2      129.40      117.66      1.70 o 
   3   3   2      206.60      172.69      1.99 o 
   4   3   2        0.97        1.10      0.84 o 
   5   3   2       21.97       16.53      2.75 o 
   6   3   2       23.40       20.15      2.83 o 
   1   4   2    12697.37    12863.22     55.83 o 
   2   4   2       18.25       12.53      0.93 o 
   3   4   2        7.67        4.85      0.74 o 
   4   4   2       19.66       14.73      1.63 o 
   5   4   2       30.77       36.31      3.55 o 
   6   4   2        5.54        3.77      1.86 o 
   0   5   2    37714.59    33121.09    102.72 o 
   1   5   2     2632.02     2718.03     16.78 o 
   2   5   2     1171.66     1141.06      8.26 o 
   3   5   2      166.24      182.13      2.44 o 
   4   5   2        5.83        4.54      1.51 o 
   5   5   2      297.16      336.15      9.21 o 
   6   5   2        1.41        2.63      1.66 o 
   0   6   2       92.92       66.32      4.65 o 
   1   6   2       94.00       95.37      4.06 o 
   2   6   2      614.90      643.88      5.53 o 
   3   6   2        5.51        9.42      1.12 o 
   4   6   2       48.09       47.76      2.79 o 
   5   6   2      378.67      417.32     11.22 o 
   6   6   2        6.96        6.78      2.29 o 
   0   7   2      407.17      298.20     19.50 o 
   1   7   2     4811.57     4954.58     20.49 o 
   2   7   2      748.20      737.04      3.32 o 
   3   7   2       25.31       25.94      1.39 o 
   4   7   2       25.83       29.16      2.51 o 
   5   7   2       10.32        8.47      2.21 o 
   6   7   2        2.25        2.12      1.80 o 
   0   8   2      941.09      827.39     43.53 o 
   1   8   2     2348.64     2293.56     18.37 o 
   2   8   2      206.30      179.04      3.16 o 
   3   8   2       23.42       19.09      1.45 o 
   4   8   2       25.59       28.25      2.50 o 
   5   8   2       36.55       37.78      2.92 o 
   6   8   2        6.04        5.77      2.40 o 
   0   9   2     1589.91     1326.69     63.21 o 
   1   9   2     1760.24     1836.17     11.42 o 
   2   9   2     1155.45     1117.13      5.99 o 
   3   9   2      141.40      134.15      2.46 o 
   4   9   2        2.78        5.71      1.75 o 
   5   9   2       18.75       12.61      2.33 o 
   6   9   2        0.03        2.02      1.74 o 
   0  10   2      177.22      179.04     10.49 o 
   1  10   2        9.34       15.51      1.44 o 
   2  10   2      506.89      574.48      6.80 o 
   3  10   2       18.65       20.54      1.65 o 
   4  10   2      601.52      595.37     26.00 o 
   5  10   2        5.72        3.84      1.58 o 
   6  10   2        0.00        2.12      1.74 o 
   0  11   2       24.62       22.89      2.59 o 
   1  11   2      126.98      132.32      3.81 o 
   2  11   2     1698.72     1638.05     17.27 o 
   3  11   2        0.59        2.48      1.03 o 
   4  11   2       68.41       60.93      7.34 o 
   5  11   2       60.61       55.07      4.27 o 
   6  11   2        2.04        2.93      2.84 o 
   0  12   2       98.76       91.78      2.90 o 
   1  12   2       74.62       77.13      3.04 o 
   2  12   2     2436.77     2483.28     15.22 o 
   3  12   2       31.48       30.17      2.53 o 
   4  12   2      129.67      117.64      3.79 o 
   5  12   2       23.11       21.50      3.69 o 
   6  12   2        1.84        1.07      1.58 o 
   0  13   2       17.82       28.16      8.04 o 
   1  13   2      619.41      695.10     11.02 o 
   2  13   2        5.62        9.72      1.62 o 
   3  13   2      345.51      337.24      5.51 o 
   4  13   2        3.36        2.27      1.75 o 
   5  13   2        1.99        1.78      2.14 o 
   6  13   2       24.17       23.31      3.89 o 
   0  14   2      112.70      156.94      4.82 o 
   1  14   2      740.88      812.00      9.22 o 
   2  14   2      115.31      112.86      4.26 o 
   3  14   2      188.46      182.26      7.27 o 
   4  14   2       34.76       35.08      3.67 o 
   5  14   2       10.09       14.55      3.72 o 
   6  14   2        4.43        3.37      2.21 o 
   0  15   2     1464.31     1471.41     14.24 o 
   1  15   2      130.32      159.57      4.05 o 
   2  15   2       26.94       25.91      1.89 o 
   3  15   2       26.83       35.50      3.57 o 
   4  15   2      221.72      227.99      5.60 o 
   5  15   2       45.19       38.12      4.23 o 
   0  16   2      306.68      415.03     23.31 o 
   1  16   2       18.52       19.80      2.48 o 
   2  16   2        0.32        1.97      0.85 o 
   3  16   2     1054.62     1142.38     34.14 o 
   4  16   2       20.40       21.11      2.62 o 
   5  16   2       96.66       95.99      6.01 o 
   0  17   2     1495.08     1604.48     11.14 o 
   1  17   2        2.24        6.71      1.88 o 
   2  17   2      121.93       95.73      3.48 o 
   3  17   2     1648.48     1774.53     15.50 o 
   4  17   2        0.32        1.77      1.15 o 
   5  17   2        1.52        4.28      2.60 o 
   0  18   2      871.70     1057.93     11.69 o 
   1  18   2       17.54       19.93      3.26 o 
   2  18   2       13.56       10.75      1.81 o 
   3  18   2       30.30       36.46      3.79 o 
   4  18   2       21.43       19.31      2.72 o 
   5  18   2        0.02        1.96      2.01 o 
   0  19   2      170.22      241.44     14.13 o 
   1  19   2       12.42       19.52      3.56 o 
   2  19   2      127.06      123.36      3.79 o 
   3  19   2       26.73       30.17      3.24 o 
   4  19   2        1.07        3.25      1.81 o 
   5  19   2        2.61        2.66      2.04 o 
   0  20   2      441.81      451.03      7.04 o 
   1  20   2       58.44       59.86      5.77 o 
   2  20   2      177.12      217.39     10.36 o 
   3  20   2      244.86      232.37      7.60 o 
   4  20   2       36.17       38.05      3.62 o 
   5  20   2        5.36        4.86      2.71 o 
   0  21   2       60.96       81.51      8.06 o 
   1  21   2      104.22      103.11      5.78 o 
   2  21   2      870.10      964.03     16.37 o 
   3  21   2       11.88       18.74      4.20 o 
   4  21   2        2.18        3.92      2.06 o 
   5  21   2        0.12        1.55      2.12 o 
   0  22   2        1.14        9.90      3.65 o 
   1  22   2       67.63       61.58      3.84 o 
   2  22   2      308.21      323.59      9.67 o 
   3  22   2        7.74       16.14      4.54 o 
   4  22   2       29.08       27.28      3.96 o 
   0  23   2      218.24      218.76      6.65 o 
   1  23   2        0.47        3.14      1.33 o 
   2  23   2      157.56      156.70      5.15 o 
   3  23   2        4.54        4.20      2.57 o 
   4  23   2       11.26        9.40      3.76 o 
   0  24   2        4.48       12.43      3.29 o 
   1  24   2       72.33       64.46      6.10 o 
   2  24   2       58.72       46.68      3.84 o 
   3  24   2       49.18       51.80      4.23 o 
   4  24   2       48.62       42.95      4.40 o 
   0  25   2        5.68        6.79      3.81 o 
   1  25   2        3.72        8.09      2.03 o 
   2  25   2        0.96        2.03      1.83 o 
   3  25   2        6.99        7.59      2.28 o 
   4  25   2        6.81        4.11      2.81 o 
   0  26   2       16.06       17.18      3.65 o 
   1  26   2       26.54       30.18      3.75 o 
   2  26   2       12.06        6.19      1.93 o 
   3  26   2       17.16       15.49      3.15 o 
   0  27   2       14.46        7.70      2.60 o 
   1  27   2       44.96       63.98      8.18 o 
   2  27   2       32.48       20.15      3.00 o 
   3  27   2        0.30        3.78      2.01 o 
   0  28   2        7.00        4.21      3.37 o 
   1  28   2      109.85      133.83      4.07 o 
   2  28   2       11.28        4.62      1.82 o 
   3  28   2       14.97       14.86      3.23 o 
   0  29   2        0.78        2.18      1.87 o 
   1  29   2       84.37      105.52      4.05 o 
   2  29   2        9.45        4.37      1.71 o 
   3  29   2        3.76        4.38      2.02 o 
   0  30   2       46.60       36.68      4.93 o 
   1  30   2      106.92      112.03      4.26 o 
   2  30   2        8.94        3.56      2.43 o 
   0  31   2       15.05        6.87      3.05 o 
   1  31   2        4.40        6.60      1.73 o 
   0  32   2        0.24        2.47      2.14 o 
   1  32   2        0.54        4.52      2.06 o 
   1   1   3     1187.96     1118.45      8.20 o 
   2   1   3      121.71      129.91      2.59 o 
   3   1   3       85.33       82.59      1.94 o 
   4   1   3       32.91       32.89      2.03 o 
   5   1   3       16.46        9.63      2.04 o 
   6   1   3      219.43      270.35      8.01 o 
   1   2   3      678.72      641.15      8.25 o 
   2   2   3     2096.02     2206.11     12.68 o 
   3   2   3     1133.61     1201.19      5.74 o 
   4   2   3        1.13        1.93      1.20 o 
   5   2   3      157.07      162.79      4.25 o 
   6   2   3       11.17       15.90      3.47 o 
   1   3   3      838.32      815.14      8.23 o 
   2   3   3      809.24      802.14      8.29 o 
   3   3   3       59.41       49.73      2.69 o 
   4   3   3       11.46       10.20      1.46 o 
   5   3   3       35.30       32.15      3.01 o 
   6   3   3        2.70        5.81      2.00 o 
   1   4   3      354.29      354.80      5.19 o 
   2   4   3      115.51      104.69      3.66 o 
   3   4   3      524.95      501.15      6.00 o 
   4   4   3        4.76        3.50      1.25 o 
   5   4   3      181.36      194.60      4.33 o 
   6   4   3        0.22        3.01      1.67 o 
   1   5   3    12661.49    13381.73     82.04 o 
   2   5   3     4686.22     5196.90     21.22 o 
   3   5   3      439.03      465.10      5.08 o 
   4   5   3        7.71        7.26      1.40 o 
   5   5   3      132.90      128.90      5.85 o 
   6   5   3        7.06        7.75      2.38 o 
   1   6   3     3064.86     3065.00     26.54 o 
   2   6   3      287.66      379.10      6.35 o 
   3   6   3       36.06       30.14      1.45 o 
   4   6   3      377.90      379.49      5.83 o 
   5   6   3        8.15        4.48      1.55 o 
   6   6   3       37.82       42.48      4.53 o 
   1   7   3      600.07      565.25      2.65 o 
   2   7   3     1073.03     1212.71     11.06 o 
   3   7   3        4.33        4.40      0.86 o 
   4   7   3      167.71      162.49      3.39 o 
   5   7   3       78.06       68.11      3.17 o 
   6   7   3       21.51       25.41      4.46 o 
   1   8   3       22.33       19.06      1.31 o 
   2   8   3     1540.08     1561.03     12.76 o 
   3   8   3        1.61        2.01      0.75 o 
   4   8   3        0.33        2.61      1.20 o 
   5   8   3        4.05        2.29      1.42 o 
   6   8   3       11.43        9.69      2.82 o 
   1   9   3      467.01      380.76      4.51 o 
   2   9   3      508.24      474.69      6.87 o 
   3   9   3       16.13       13.80      1.30 o 
   4   9   3      150.35      154.57      3.86 o 
   5   9   3       24.55       25.79      3.60 o 
   6   9   3       10.55        9.03      2.19 o 
   1  10   3     3075.20     3183.70     27.61 o 
   2  10   3     3369.09     3580.41     20.45 o 
   3  10   3        1.52        2.13      0.81 o 
   4  10   3       91.48       89.74      3.56 o 
   5  10   3       20.06       13.75      2.30 o 
   6  10   3       29.41       30.47      4.28 o 
   1  11   3     2442.76     2718.74     23.60 o 
   2  11   3     1652.07     1732.07     26.15 o 
   3  11   3       21.60       22.59      1.89 o 
   4  11   3        0.49        1.94      1.26 o 
   5  11   3        0.70        1.64      1.42 o 
   6  11   3        0.01        1.05      1.62 o 
   1  12   3      576.09      692.08      8.12 o 
   2  12   3     1354.58     1468.21     13.54 o 
   3  12   3        1.29        2.78      0.93 o 
   4  12   3       13.86       14.01      1.93 o 
   5  12   3       29.94       21.32      3.09 o 
   6  12   3        6.17        7.47      3.11 o 
   1  13   3      116.19      105.50      2.74 o 
   2  13   3      581.07      593.99     10.39 o 
   3  13   3      241.62      229.38      4.06 o 
   4  13   3        8.29        4.07      1.63 o 
   5  13   3       10.55        4.41      2.17 o 
   6  13   3        5.35        5.14      2.66 o 
   1  14   3      981.32      990.23     14.90 o 
   2  14   3        0.71        5.94      2.23 o 
   3  14   3      114.72      116.09      3.32 o 
   4  14   3       35.56       31.51      2.84 o 
   5  14   3       41.92       36.28      3.89 o 
   1  15   3        0.53        7.02      2.89 o 
   2  15   3      180.68      188.98      5.62 o 
   3  15   3      428.51      429.47      9.60 o 
   4  15   3       36.10       27.18      3.59 o 
   5  15   3        5.18        9.22      2.78 o 
   1  16   3       26.53       31.26      2.12 o 
   2  16   3       22.75       22.82      2.38 o 
   3  16   3       89.11       77.21      6.39 o 
   4  16   3       48.87       43.17      3.12 o 
   5  16   3        0.07        3.15      1.74 o 
   1  17   3        7.87        8.77      1.47 o 
   2  17   3        1.33        3.50      1.56 o 
   3  17   3      211.07      217.56      6.09 o 
   4  17   3        1.80        6.10      2.14 o 
   5  17   3        0.12        2.21      1.90 o 
   1  18   3        0.10        4.96      1.67 o 
   2  18   3      177.52      182.41      6.36 o 
   3  18   3      137.73      144.84      4.20 o 
   4  18   3        1.66        2.39      1.65 o 
   5  18   3        6.66        6.55      2.62 o 
   1  19   3       15.34       16.74      2.09 o 
   2  19   3      120.96      113.86      3.60 o 
   3  19   3      268.83      325.12      6.54 o 
   4  19   3        0.73        3.17      1.71 o 
   5  19   3       11.84       11.95      3.02 o 
   1  20   3      109.58      110.22      5.22 o 
   2  20   3       97.56      112.78      8.35 o 
   3  20   3      161.35      176.49      4.50 o 
   4  20   3        3.58        4.44      2.21 o 
   5  20   3        2.79        4.39      2.21 o 
   1  21   3        6.35        7.42      2.35 o 
   2  21   3       35.64       51.75      6.61 o 
   3  21   3       23.08       22.87      3.07 o 
   4  21   3       29.98       25.15      4.34 o 
   5  21   3       13.72       19.81      3.98 o 
   1  22   3       23.12       22.27      2.63 o 
   2  22   3      378.29      412.01     10.78 o 
   3  22   3       16.78       15.92      5.05 o 
   4  22   3       34.51       29.42      4.16 o 
   1  23   3       51.87       59.15      4.29 o 
   2  23   3      371.67      394.71      6.42 o 
   3  23   3        0.38        3.57      2.05 o 
   4  23   3       21.52       13.51      3.65 o 
   1  24   3      309.36      323.82      4.68 o 
   2  24   3        0.75        7.85      1.97 o 
   3  24   3        5.90        8.78      2.58 o 
   4  24   3       35.66       25.79      4.39 o 
   1  25   3       14.84       31.80      4.71 o 
   2  25   3      102.56       77.32      3.56 o 
   3  25   3        6.10       10.55      3.00 o 
   4  25   3        8.94        6.43      2.91 o 
   1  26   3      169.90      203.98      6.90 o 
   2  26   3        7.51        4.18      1.72 o 
   3  26   3        0.17        3.07      1.65 o 
   1  27   3      171.59      196.40      7.73 o 
   2  27   3        4.83        2.18      1.65 o 
   3  27   3        3.37        3.89      2.10 o 
   1  28   3      161.72      192.19      9.33 o 
   2  28   3        9.85        4.60      2.09 o 
   3  28   3        1.04        4.42      2.22 o 
   1  29   3      117.78      149.17      4.88 o 
   2  29   3       40.58       31.74      3.64 o 
   1  30   3       14.14       18.27      2.77 o 
   2  30   3        3.11        2.70      2.03 o 
   1  31   3        2.25        6.10      2.35 o 
   0   0   4     4570.81     4577.01    171.76 o 
   1   0   4     3103.08     3032.58     37.66 o 
   2   0   4       82.83       78.08      2.01 o 
   3   0   4     1333.07     1583.01     21.40 o 
   4   0   4       80.50       88.25      3.60 o 
   5   0   4       29.97       31.21      3.83 o 
   6   0   4       82.42       97.83      7.69 o 
   0   1   4      642.79      642.61      4.23 o 
   1   1   4       27.81       25.99      1.43 o 
   2   1   4      317.40      290.59      2.16 o 
   3   1   4     1684.64     1880.09     15.26 o 
   4   1   4       26.24       24.61      1.76 o 
   5   1   4       23.17       21.03      2.41 o 
   6   1   4      148.86      192.48      7.27 o 
   0   2   4      444.43      399.75      4.86 o 
   1   2   4       16.49       12.44      1.77 o 
   2   2   4        3.20        3.48      0.73 o 
   3   2   4      282.23      299.36      4.19 o 
   4   2   4        1.07        1.99      0.81 o 
   5   2   4       16.74       15.50      2.29 o 
   6   2   4       39.61       54.91      4.30 o 
   0   3   4      178.46      213.77      3.13 o 
   1   3   4     1645.55     1548.65      9.87 o 
   2   3   4      512.07      552.79      3.39 o 
   3   3   4       25.97       22.74      1.49 o 
   4   3   4        5.02        4.70      1.17 o 
   5   3   4        0.18        1.48      1.32 o 
   6   3   4       17.41       15.92      2.76 o 
   0   4   4      556.37      517.53      5.53 o 
   1   4   4       16.78       19.36      2.35 o 
   2   4   4     1497.48     1641.90     10.09 o 
   3   4   4      102.60      111.58      2.83 o 
   4   4   4       57.91       54.19      2.25 o 
   5   4   4       27.27       19.44      2.58 o 
   6   4   4       67.20       79.64      4.42 o 
   0   5   4     1177.17     1070.31      6.84 o 
   1   5   4      512.86      540.12      5.22 o 
   2   5   4     3439.37     3765.53     12.75 o 
   3   5   4      376.54      379.50      3.30 o 
   4   5   4        4.48        2.74      1.00 o 
   5   5   4       13.14        7.72      1.61 o 
   6   5   4       10.59       10.92      2.52 o 
   0   6   4     1617.80     1564.40     10.51 o 
   1   6   4      423.03      396.69      4.45 o 
   2   6   4     2205.12     2600.65     15.01 o 
   3   6   4       11.29        4.68      0.94 o 
   4   6   4       64.21       57.33      2.42 o 
   5   6   4       44.35       40.04      3.10 o 
   6   6   4        6.23        4.26      2.37 o 
   0   7   4      188.36      191.14      3.60 o 
   1   7   4       45.20       48.98      1.33 o 
   2   7   4        1.20        2.62      0.71 o 
   3   7   4       58.60       50.09      1.58 o 
   4   7   4        7.49        6.76      1.34 o 
   5   7   4       32.21       26.11      2.71 o 
   6   7   4        1.23        3.95      2.14 o 
   0   8   4       82.58       81.45      5.90 o 
   1   8   4      747.81      792.15      5.82 o 
   2   8   4        0.11        3.04      1.40 o 
   3   8   4        3.19        1.63      0.65 o 
   4   8   4       27.36       20.00      1.71 o 
   5   8   4        0.71        1.55      1.47 o 
   6   8   4       11.83        9.48      2.63 o 
   0   9   4        2.83        8.26      2.30 o 
   1   9   4      821.81      783.56      3.11 o 
   2   9   4       62.59       68.33      3.82 o 
   3   9   4        0.11        0.98      0.64 o 
   4   9   4       21.83       15.36      1.93 o 
   5   9   4       10.74        6.74      2.01 o 
   6   9   4        0.11        2.07      1.72 o 
   0  10   4      913.64      839.77     20.01 o 
   1  10   4      257.63      227.35      3.20 o 
   2  10   4       21.35       29.14      3.20 o 
   3  10   4      227.86      216.80      4.21 o 
   4  10   4        6.17        3.76      1.17 o 
   5  10   4       27.42       21.73      3.99 o 
   6  10   4        0.01        3.14      1.88 o 
   0  11   4      200.95      230.97      4.00 o 
   1  11   4     2165.43     2412.34      7.99 o 
   2  11   4     1531.73     1560.97     16.28 o 
   3  11   4       12.19       15.12      1.62 o 
   4  11   4       55.42       49.96      2.67 o 
   5  11   4        3.05        2.97      1.71 o 
   6  11   4        1.21        2.30      2.38 o 
   0  12   4       41.84       41.38      3.76 o 
   1  12   4       67.08       60.47      3.05 o 
   2  12   4     2089.86     2085.74     17.72 o 
   3  12   4       17.04       18.14      1.54 o 
   4  12   4       72.48       57.55      2.79 o 
   5  12   4       23.88       22.20      4.67 o 
   6  12   4        0.00        4.49      3.21 o 
   0  13   4       41.75       47.55      4.32 o 
   1  13   4     1036.41     1119.70      7.37 o 
   2  13   4       23.23       28.38      2.66 o 
   3  13   4        3.51        2.54      1.23 o 
   4  13   4       34.31       27.54      2.26 o 
   5  13   4       32.90       33.25      4.12 o 
   0  14   4        7.13       12.36      3.64 o 
   1  14   4       29.91       32.23      4.72 o 
   2  14   4      244.80      255.50      7.47 o 
   3  14   4      143.00      148.28      4.43 o 
   4  14   4       42.26       39.11      2.84 o 
   5  14   4       18.13       14.35      2.82 o 
   0  15   4      130.53      119.35      5.23 o 
   1  15   4      389.30      394.56      6.87 o 
   2  15   4      475.08      491.39      8.93 o 
   3  15   4      329.52      326.84      6.81 o 
   4  15   4        0.21        1.76      1.36 o 
   5  15   4       28.14       28.40      3.24 o 
   0  16   4      384.30      411.59      9.18 o 
   1  16   4      132.68      125.14      2.90 o 
   2  16   4      131.42      120.19      3.67 o 
   3  16   4      682.21      704.30      7.86 o 
   4  16   4       18.18       14.48      2.39 o 
   5  16   4       19.30       20.29      3.11 o 
   0  17   4       18.41       24.31      3.10 o 
   1  17   4      101.07      100.98      2.95 o 
   2  17   4       11.66        9.49      2.24 o 
   3  17   4      715.79      767.24     10.08 o 
   4  17   4       10.83        9.98      2.10 o 
   5  17   4       15.57       16.03      3.12 o 
   0  18   4      228.27      235.36      5.97 o 
   1  18   4       15.90       14.82      2.80 o 
   2  18   4       22.80       21.77      2.83 o 
   3  18   4      233.53      212.53      4.20 o 
   4  18   4       17.38       15.21      2.41 o 
   5  18   4       10.43       15.49      3.03 o 
   0  19   4        7.30       39.00      6.89 o 
   1  19   4        1.68        3.11      1.22 o 
   2  19   4      131.71      131.94      6.55 o 
   3  19   4        0.08        4.41      1.75 o 
   4  19   4       40.01       34.90      3.75 o 
   5  19   4       23.74       20.29      4.88 o 
   0  20   4      698.25      746.16      9.12 o 
   1  20   4       25.48       27.73      3.79 o 
   2  20   4       96.98       97.85      3.48 o 
   3  20   4       48.36       34.12      3.11 o 
   4  20   4       28.19       21.76      3.51 o 
   5  20   4       15.34       19.01      3.80 o 
   0  21   4       15.33       46.37      8.65 o 
   1  21   4       16.50       15.11      2.82 o 
   2  21   4      227.83      240.58      5.98 o 
   3  21   4       49.79       42.62      3.89 o 
   4  21   4        0.51        3.36      1.98 o 
   0  22   4      123.11      129.55      7.10 o 
   1  22   4       10.83        9.42      2.65 o 
   2  22   4      458.40      469.37     11.53 o 
   3  22   4       11.29        8.59      2.97 o 
   4  22   4        0.01        3.24      2.01 o 
   0  23   4       18.20       29.19      4.65 o 
   1  23   4       55.73       50.22      4.81 o 
   2  23   4      127.22      114.21      3.93 o 
   3  23   4       38.19       34.35      3.55 o 
   4  23   4       47.91       42.31      5.37 o 
   0  24   4      244.67      248.44      9.65 o 
   1  24   4       60.31       69.23      5.33 o 
   2  24   4       10.93        8.29      2.10 o 
   3  24   4        6.15        7.14      2.00 o 
   4  24   4        6.74        4.21      3.72 o 
   0  25   4       12.74       18.65      4.33 o 
   1  25   4       25.98       41.87      5.76 o 
   2  25   4       32.98       31.56      2.94 o 
   3  25   4        2.02        3.20      1.60 o 
   4  25   4       17.26        9.40      4.03 o 
   0  26   4        1.85        3.91      2.90 o 
   1  26   4       29.00       50.44      5.14 o 
   2  26   4      100.82       84.76      3.82 o 
   3  26   4        1.54        4.38      2.65 o 
   0  27   4        5.80        4.55      3.80 o 
   1  27   4        0.35        9.28      3.46 o 
   2  27   4       16.79        7.56      1.98 o 
   3  27   4        8.48        6.49      2.30 o 
   0  28   4       31.63       25.70      3.52 o 
   1  28   4       80.81      103.36      4.95 o 
   2  28   4       10.55        4.24      1.86 o 
   3  28   4        2.52        3.34      1.94 o 
   0  29   4       74.43       79.85      7.32 o 
   1  29   4      222.55      256.26      6.13 o 
   2  29   4        3.38        3.06      1.60 o 
   0  30   4       38.79       36.81      4.63 o 
   1  30   4        5.81        7.73      2.32 o 
   2  30   4       79.34       77.85      4.96 o 
   0  31   4       22.20       20.86      3.79 o 
   1  31   4       10.30       11.91      2.62 o 
   1   1   5       40.37       26.75      1.06 o 
   2   1   5      331.55      265.90      2.08 o 
   3   1   5      668.25      689.69      6.00 o 
   4   1   5       11.66        8.88      1.15 o 
   5   1   5       31.58       29.15      2.89 o 
   6   1   5       42.31       42.01      4.22 o 
   1   2   5      413.40      363.17      3.70 o 
   2   2   5      333.57      348.37      3.79 o 
   3   2   5       18.08       18.54      1.35 o 
   4   2   5       10.34        6.45      1.15 o 
   5   2   5       43.50       35.89      2.87 o 
   6   2   5       35.57       30.17      4.80 o 
   1   3   5       53.73       42.52      1.17 o 
   2   3   5      182.39      174.10      2.94 o 
   3   3   5      229.46      228.52      2.58 o 
   4   3   5        9.11        7.16      1.17 o 
   5   3   5       38.95       36.91      2.93 o 
   6   3   5       10.46        8.94      2.03 o 
   1   4   5     1494.49     1442.05     12.39 o 
   2   4   5        4.29        7.68      0.99 o 
   3   4   5      326.83      304.33      3.90 o 
   4   4   5      147.76      158.10      3.00 o 
   5   4   5       15.24       10.46      2.24 o 
   6   4   5       27.00       30.46      3.66 o 
   1   5   5      101.93      100.49      2.84 o 
   2   5   5     2499.35     2803.57     20.79 o 
   3   5   5       78.52       73.14      2.01 o 
   4   5   5       56.67       57.47      2.17 o 
   5   5   5       46.70       32.75      2.78 o 
   6   5   5        9.99        6.97      2.77 o 
   1   6   5     1030.09     1097.66      8.18 o 
   2   6   5      327.32      337.63      4.96 o 
   3   6   5       51.41       54.37      1.90 o 
   4   6   5       29.12       24.31      1.83 o 
   5   6   5       50.21       41.63      3.08 o 
   6   6   5       36.35       46.19      5.11 o 
   1   7   5      828.53      819.56      6.88 o 
   2   7   5      428.40      419.51      3.86 o 
   3   7   5       10.23       12.31      1.43 o 
   4   7   5       10.63        6.49      1.12 o 
   5   7   5       14.53       11.30      2.87 o 
   6   7   5       10.97       12.10      3.43 o 
   1   8   5        5.54        7.03      1.28 o 
   2   8   5      349.10      406.01      5.33 o 
   3   8   5       55.05       57.84      2.04 o 
   4   8   5        1.18        1.77      1.02 o 
   5   8   5       30.73       23.68      3.29 o 
   6   8   5        0.75        1.75      1.90 o 
   1   9   5     1393.13     1505.15     14.23 o 
   2   9   5       31.39       29.99      1.95 o 
   3   9   5       34.95       33.09      1.79 o 
   4   9   5        3.16        2.02      1.01 o 
   5   9   5        0.01        1.81      1.45 o 
   6   9   5        0.08        2.02      1.80 o 
   1  10   5     1375.31     1472.55     11.40 o 
   2  10   5      305.59      307.55      7.01 o 
   3  10   5       40.72       40.37      2.16 o 
   4  10   5       15.54       10.02      1.81 o 
   5  10   5        1.48        1.81      1.52 o 
   6  10   5        0.02        2.55      2.15 o 
   1  11   5      154.47      155.90      2.89 o 
   2  11   5      668.71      655.21      6.88 o 
   3  11   5       11.49       11.40      1.71 o 
   4  11   5        1.38        2.13      1.07 o 
   5  11   5        0.19        3.08      1.65 o 
   6  11   5        6.06        5.46      2.62 o 
   1  12   5        0.61        4.09      1.43 o 
   2  12   5      272.45      292.37      6.45 o 
   3  12   5       23.96       21.91      2.49 o 
   4  12   5      204.95      188.88      3.94 o 
   5  12   5       81.62       78.17      3.63 o 
   1  13   5       31.28       35.55      3.30 o 
   2  13   5      750.83      777.91     14.03 o 
   3  13   5        1.89        2.65      1.02 o 
   4  13   5       48.62       51.00      3.06 o 
   5  13   5        1.44        3.47      2.21 o 
   1  14   5      217.44      196.19      3.35 o 
   2  14   5       27.00       30.86      3.51 o 
   3  14   5      282.96      276.57      7.73 o 
   4  14   5        9.39        6.07      1.79 o 
   5  14   5       34.88       36.97      4.18 o 
   1  15   5       86.15       87.23      2.49 o 
   2  15   5      199.64      198.89      7.04 o 
   3  15   5        0.38        1.70      1.07 o 
   4  15   5       14.66       12.99      2.09 o 
   5  15   5       79.76       90.83      4.86 o 
   1  16   5       18.15       18.38      2.54 o 
   2  16   5       68.14       67.43      3.14 o 
   3  16   5      186.00      160.47      4.15 o 
   4  16   5       31.58       31.60      3.43 o 
   5  16   5       23.54       28.07      3.36 o 
   1  17   5      116.10      115.36      5.41 o 
   2  17   5       35.08       31.59      3.04 o 
   3  17   5        1.52        5.59      1.61 o 
   4  17   5        6.23        6.81      2.02 o 
   5  17   5       12.35       12.75      3.01 o 
   1  18   5       12.17       12.02      1.64 o 
   2  18   5       54.24       53.00      3.70 o 
   3  18   5      382.38      372.02      7.39 o 
   4  18   5       11.43       10.78      2.30 o 
   5  18   5       34.72       40.04      5.52 o 
   1  19   5       18.84       20.15      3.13 o 
   2  19   5       37.76       34.61      2.83 o 
   3  19   5       24.97       25.13      2.59 o 
   4  19   5        1.71        2.82      1.96 o 
   5  19   5       41.57       51.57      7.05 o 
   1  20   5        0.08        2.53      1.35 o 
   2  20   5       24.04       19.97      2.53 o 
   3  20   5       26.64       20.27      2.55 o 
   4  20   5        9.53        9.84      2.88 o 
   1  21   5        2.89        1.64      1.20 o 
   2  21   5       84.28       78.22      3.74 o 
   3  21   5        4.60        5.10      2.09 o 
   4  21   5      159.86      154.87      5.25 o 
   1  22   5       48.88       42.06      3.03 o 
   2  22   5      155.57      151.53      4.52 o 
   3  22   5       76.41       59.96      4.15 o 
   4  22   5       97.59       91.19      5.49 o 
   1  23   5        0.15        7.08      3.14 o 
   2  23   5      187.58      191.71      6.89 o 
   3  23   5       16.23       15.11      2.60 o 
   4  23   5       41.58       51.38      4.94 o 
   1  24   5      270.56      287.33      8.06 o 
   2  24   5        0.18        3.67      1.54 o 
   3  24   5        1.54        2.64      1.58 o 
   4  24   5        1.87        3.69      2.49 o 
   1  25   5      351.25      440.15     16.75 o 
   2  25   5       11.54        6.21      1.99 o 
   3  25   5        4.73        4.07      1.90 o 
   1  26   5       50.32       69.18      6.00 o 
   2  26   5        9.43        8.53      2.11 o 
   3  26   5        2.42        3.38      1.92 o 
   1  27   5      109.82      131.23      4.61 o 
   2  27   5        0.05        3.73      1.89 o 
   3  27   5        1.57        3.28      1.81 o 
   1  28   5      161.36      203.16      6.46 o 
   2  28   5      113.11      108.92      5.91 o 
   1  29   5       21.69       27.72      4.18 o 
   2  29   5       32.31       27.47      3.60 o 
   1  30   5        0.05        3.93      1.90 o 
   1  31   5       15.98       12.77      2.94 o 
   0   0   6     1623.85     1954.09     15.04 o 
   1   0   6       89.64       87.75      2.56 o 
   2   0   6       20.75       33.91      2.21 o 
   3   0   6      316.35      335.01      9.10 o 
   4   0   6        6.50        9.86      2.64 o 
   5   0   6        8.54        8.28      3.24 o 
   6   0   6       16.03        5.84      3.37 o 
   0   1   6    18898.37    20774.95    289.08 o 
   1   1   6       95.39       67.71      2.01 o 
   2   1   6      724.64      745.84      4.15 o 
   3   1   6      616.79      650.18      5.77 o 
   4   1   6       30.51       22.73      2.13 o 
   5   1   6       13.68       15.49      3.19 o 
   6   1   6       44.47       38.10      3.99 o 
   0   2   6     1216.94     1276.55     37.97 o 
   1   2   6      292.72      318.45      2.72 o 
   2   2   6      179.95      182.03      3.00 o 
   3   2   6       92.51      113.14      4.67 o 
   4   2   6      165.96      162.00      3.09 o 
   5   2   6       38.00       40.06      3.22 o 
   6   2   6        0.21        1.86      2.61 o 
   0   3   6      283.85      252.14      3.75 o 
   1   3   6      418.07      420.85      2.26 o 
   2   3   6        7.68       11.41      1.32 o 
   3   3   6      165.41      165.82      2.87 o 
   4   3   6        2.01        2.44      0.90 o 
   5   3   6       22.57       18.82      2.84 o 
   6   3   6       13.33       10.52      2.49 o 
   0   4   6      365.89      291.87      3.83 o 
   1   4   6        3.17        3.14      0.94 o 
   2   4   6       51.46       51.29      1.58 o 
   3   4   6      237.87      249.61      5.01 o 
   4   4   6       31.46       28.19      1.91 o 
   5   4   6      184.15      182.73      4.88 o 
   6   4   6       17.64       15.28      3.03 o 
   0   5   6      521.23      518.42      4.44 o 
   1   5   6      190.94      232.16      3.64 o 
   2   5   6       43.09       37.70      2.30 o 
   3   5   6        1.13        2.56      0.77 o 
   4   5   6       54.02       54.99      2.97 o 
   5   5   6       10.70       10.38      2.29 o 
   6   5   6        0.02        3.24      2.05 o 
   0   6   6      677.50      633.22     11.66 o 
   1   6   6     4143.41     4394.66     24.36 o 
   2   6   6       25.15       26.33      1.45 o 
   3   6   6        0.75        2.97      0.96 o 
   4   6   6      439.49      446.94      6.49 o 
   5   6   6       15.60       13.18      2.29 o 
   6   6   6        0.16        2.07      1.63 o 
   0   7   6      143.97      102.47      4.80 o 
   1   7   6      704.49      717.39      5.39 o 
   2   7   6        3.52        2.65      0.70 o 
   3   7   6       38.94       43.50      2.01 o 
   4   7   6        2.27        6.16      1.31 o 
   5   7   6        5.53        4.05      1.72 o 
   6   7   6       11.39       11.09      3.34 o 
   0   8   6      390.50      418.43      7.15 o 
   1   8   6     3605.88     3931.92     18.39 o 
   2   8   6       87.23      104.67      3.62 o 
   3   8   6        0.59        2.85      0.86 o 
   4   8   6        3.38        5.41      1.60 o 
   5   8   6        6.58        3.99      1.74 o 
   6   8   6        0.18        4.54      2.94 o 
   0   9   6       89.20       95.57      2.92 o 
   1   9   6       87.00       71.07      2.62 o 
   2   9   6      103.42      109.73      4.87 o 
   3   9   6        4.56        5.41      1.64 o 
   4   9   6      551.17      626.11      9.98 o 
   5   9   6       42.55       37.63      2.98 o 
   6   9   6        0.37        2.60      2.14 o 
   0  10   6       46.98       44.18      1.69 o 
   1  10   6      586.29      589.42      7.13 o 
   2  10   6      126.42      140.88      5.60 o 
   3  10   6       18.55       22.36      2.13 o 
   4  10   6       25.89       39.97      3.31 o 
   5  10   6        0.99        2.91      1.64 o 
   0  11   6      260.46      274.01      5.56 o 
   1  11   6      786.28      821.99      6.37 o 
   2  11   6      501.26      530.11      4.18 o 
   3  11   6        3.19        3.76      1.16 o 
   4  11   6      292.66      273.77      6.57 o 
   5  11   6       70.86       73.02      3.95 o 
   0  12   6      977.53      937.98     14.72 o 
   1  12   6       98.59      101.71      2.85 o 
   2  12   6        1.84        1.80      1.02 o 
   3  12   6        5.05        8.77      1.71 o 
   4  12   6        0.06        4.45      1.60 o 
   5  12   6       10.03       10.27      2.14 o 
   0  13   6       22.62       30.92      2.76 o 
   1  13   6       45.30       45.18      1.90 o 
   2  13   6      370.02      345.10      6.32 o 
   3  13   6       16.62       11.17      1.65 o 
   4  13   6       40.17       34.64      2.71 o 
   5  13   6       52.26       66.11      4.29 o 
   0  14   6      189.47      218.67      4.56 o 
   1  14   6       38.39       37.25      2.07 o 
   2  14   6        4.89        9.39      1.81 o 
   3  14   6       24.10       21.38      2.07 o 
   4  14   6       25.74       27.24      3.28 o 
   5  14   6       76.38       89.20      4.49 o 
   0  15   6     1978.28     2221.45     51.26 o 
   1  15   6        5.41        5.80      1.49 o 
   2  15   6        7.82        4.28      2.81 o 
   3  15   6        8.44       14.90      1.77 o 
   4  15   6        3.79        2.76      2.07 o 
   5  15   6        1.13        7.46      1.96 o 
   0  16   6     1287.60     1308.06     22.34 o 
   1  16   6        0.17        2.18      0.96 o 
   2  16   6       36.40       42.53      4.57 o 
   3  16   6      579.91      580.35     12.00 o 
   4  16   6        8.70        4.02      1.59 o 
   5  16   6       33.87       37.69      3.97 o 
   0  17   6       19.97       27.10      3.04 o 
   1  17   6        1.67        2.58      1.00 o 
   2  17   6      198.85      187.52      5.03 o 
   3  17   6        1.78        9.32      1.89 o 
   4  17   6        6.56        9.04      2.31 o 
   5  17   6       48.14       55.66      4.42 o 
   0  18   6      658.10      642.02      6.63 o 
   1  18   6       11.25        7.67      1.94 o 
   2  18   6        0.42        3.42      1.78 o 
   3  18   6      815.94      850.21      8.44 o 
   4  18   6        0.02        2.27      1.55 o 
   5  18   6        2.32        5.30      2.62 o 
   0  19   6      797.02      807.82      8.47 o 
   1  19   6       30.54       23.90      2.14 o 
   2  19   6       16.83       15.88      4.14 o 
   3  19   6       28.09       34.17      4.24 o 
   4  19   6       22.74       13.62      2.67 o 
   0  20   6      264.72      283.72      6.61 o 
   1  20   6       80.48       66.84      5.02 o 
   2  20   6        0.03        3.00      1.62 o 
   3  20   6        4.20        2.68      1.99 o 
   4  20   6        7.27        2.85      2.21 o 
   0  21   6       18.14       10.93      2.77 o 
   1  21   6        8.83       10.14      1.98 o 
   2  21   6       20.99       14.21      2.05 o 
   3  21   6       12.02        6.54      2.20 o 
   4  21   6        6.69        5.79      2.33 o 
   0  22   6      121.70      110.47      4.71 o 
   1  22   6       41.78       47.27      3.32 o 
   2  22   6       11.58        8.48      1.82 o 
   3  22   6       70.22       62.88      3.97 o 
   4  22   6       68.12       76.46      5.53 o 
   0  23   6       94.95      105.50      7.38 o 
   1  23   6      281.13      280.28     10.87 o 
   2  23   6      148.90      145.50      6.49 o 
   3  23   6        0.08        4.66      1.84 o 
   4  23   6       66.53       63.35      5.16 o 
   0  24   6      189.79      188.45     10.00 o 
   1  24   6       51.49       66.43      3.93 o 
   2  24   6        0.04        5.02      1.76 o 
   3  24   6        0.03        3.48      1.72 o 
   0  25   6       62.73       53.87      5.72 o 
   1  25   6        2.60       13.25      2.41 o 
   2  25   6       10.25        5.66      1.76 o 
   3  25   6        5.49        4.46      1.76 o 
   0  26   6       10.76        5.15      2.68 o 
   1  26   6      152.22      179.03      7.41 o 
   2  26   6       64.51       55.77      5.12 o 
   3  26   6        2.77        3.39      1.74 o 
   0  27   6        0.37        0.08      1.88 o 
   1  27   6       99.07      104.94      4.15 o 
   2  27   6        6.45        6.63      1.93 o 
   3  27   6        0.00        4.40      1.86 o 
   0  28   6       38.10       26.62      4.74 o 
   1  28   6       71.66       84.25      4.42 o 
   2  28   6       27.62       25.57      3.57 o 
   0  29   6       27.98       24.48      4.43 o 
   1  29   6       68.42       77.01      4.58 o 
   2  29   6        0.36        5.82      2.13 o 
   0  30   6        1.54        3.94      3.28 o 
   1  30   6        1.10        4.62      1.90 o 
   1   1   7       88.51       89.85      1.99 o 
   2   1   7       17.12       16.49      1.73 o 
   3   1   7       59.95       59.87      1.98 o 
   4   1   7        2.05        1.92      0.94 o 
   5   1   7        1.32        1.94      1.41 o 
   6   1   7        1.25        3.79      2.82 o 
   1   2   7      272.66      274.84      2.75 o 
   2   2   7       16.00       12.24      1.38 o 
   3   2   7      113.38      107.45      2.23 o 
   4   2   7        1.14        2.41      0.92 o 
   5   2   7        7.41        2.42      1.91 o 
   6   2   7       21.03       14.27      3.43 o 
   1   3   7       72.81       86.73      1.98 o 
   2   3   7       16.64       12.88      1.72 o 
   3   3   7       23.65       18.90      1.95 o 
   4   3   7        0.33        1.87      0.92 o 
   5   3   7       32.71       28.92      3.10 o 
   6   3   7        2.63        2.67      2.13 o 
   1   4   7       22.07       21.59      1.65 o 
   2   4   7       41.41       30.93      1.73 o 
   3   4   7      268.46      257.31      3.22 o 
   4   4   7       21.04       24.21      2.17 o 
   5   4   7        2.36        3.08      1.59 o 
   6   4   7        0.26        6.90      5.32 o 
   1   5   7      262.32      283.70      4.28 o 
   2   5   7       14.81       12.24      1.16 o 
   3   5   7       65.28       58.16      2.90 o 
   4   5   7      120.35      129.41      4.71 o 
   5   5   7      102.70       92.32      3.90 o 
   6   5   7        7.84        6.24      2.51 o 
   1   6   7       23.29       18.01      1.37 o 
   2   6   7        1.17        1.99      0.68 o 
   3   6   7      138.32      139.29      2.92 o 
   4   6   7        4.24       15.14      3.61 o 
   5   6   7        0.01        3.51      1.59 o 
   6   6   7        3.39        4.89      2.33 o 
   1   7   7     1248.75     1271.58     11.12 o 
   2   7   7      117.89      115.90      2.86 o 
   3   7   7       17.51       19.26      1.74 o 
   4   7   7      501.35      514.25     10.39 o 
   5   7   7        2.81        2.20      1.39 o 
   6   7   7        2.41        2.24      2.27 o 
   1   8   7      475.12      471.45      3.93 o 
   2   8   7        0.89        1.28      0.76 o 
   3   8   7      136.28      128.70      4.06 o 
   4   8   7      111.86      117.29      4.21 o 
   5   8   7        5.56        6.54      1.78 o 
   1   9   7        3.09        2.57      0.79 o 
   2   9   7      132.42      130.47      3.08 o 
   3   9   7       55.28       67.58      2.79 o 
   4   9   7       54.50       68.37      3.10 o 
   5   9   7       24.82       20.03      2.45 o 
   1  10   7       50.12       54.49      1.82 o 
   2  10   7       45.74       44.34      2.53 o 
   3  10   7        1.14        3.34      1.23 o 
   4  10   7      101.55       91.74      3.54 o 
   5  10   7        6.70        4.83      1.57 o 
   1  11   7       73.26       72.39      3.38 o 
   2  11   7       85.29       76.79      2.71 o 
   3  11   7       33.28       27.12      2.30 o 
   4  11   7       76.62       91.60      3.76 o 
   5  11   7       27.74       30.36      3.16 o 
   1  12   7      175.38      160.71      3.57 o 
   2  12   7      189.96      187.01      3.36 o 
   3  12   7       31.14       25.05      2.42 o 
   4  12   7      384.68      390.01      5.50 o 
   5  12   7      177.45      191.73      5.39 o 
   1  13   7        7.61        3.67      1.48 o 
   2  13   7       32.41       25.89      2.06 o 
   3  13   7       80.41       70.03      4.42 o 
   4  13   7      170.64      174.83      3.99 o 
   5  13   7       10.04       18.69      2.55 o 
   1  14   7       82.40       80.87      3.11 o 
   2  14   7       13.73       10.41      2.45 o 
   3  14   7        7.49        3.75      1.25 o 
   4  14   7       26.04       21.95      2.41 o 
   5  14   7       25.94       26.37      3.24 o 
   1  15   7        6.91        6.36      1.45 o 
   2  15   7        0.01        1.59      1.49 o 
   3  15   7        1.41        2.66      1.18 o 
   4  15   7        4.91        2.88      1.48 o 
   5  15   7       52.32       50.37      3.93 o 
   1  16   7       10.63        8.54      1.36 o 
   2  16   7       50.51       46.31      3.35 o 
   3  16   7       74.49       77.90      3.38 o 
   4  16   7        2.58        3.32      1.74 o 
   5  16   7        8.41        5.23      1.92 o 
   1  17   7       21.18       16.27      1.97 o 
   2  17   7        3.34        4.39      1.70 o 
   3  17   7       69.20       52.55      3.51 o 
   4  17   7        6.99        5.07      1.85 o 
   5  17   7        0.06        2.89      1.86 o 
   1  18   7      239.97      225.24      8.97 o 
   2  18   7        9.25       16.12      2.74 o 
   3  18   7       32.06       27.53      3.14 o 
   4  18   7        0.82        2.89      1.92 o 
   1  19   7       18.49       14.57      3.26 o 
   2  19   7       38.66       30.58      2.95 o 
   3  19   7       41.23       31.31      3.29 o 
   4  19   7        5.80        6.11      1.97 o 
   1  20   7      105.69       94.82      6.87 o 
   2  20   7       17.04       13.67      2.25 o 
   3  20   7        2.58        4.17      1.97 o 
   4  20   7        8.49        6.63      2.63 o 
   1  21   7        1.68        5.92      1.85 o 
   2  21   7        6.69        5.02      1.77 o 
   3  21   7        3.06        2.49      1.68 o 
   4  21   7       48.18       49.08      5.62 o 
   1  22   7      206.13      218.51      6.31 o 
   2  22   7       17.31        8.55      2.03 o 
   3  22   7       30.52       26.06      3.42 o 
   4  22   7       70.29       82.06      5.27 o 
   1  23   7       18.78       27.03      2.98 o 
   2  23   7        9.33        8.01      2.73 o 
   3  23   7       43.50       42.16      3.63 o 
   4  23   7        2.89        5.18      3.12 o 
   1  24   7      177.88      180.24      4.90 o 
   2  24   7       32.76       27.39      2.92 o 
   3  24   7       13.20       12.64      2.66 o 
   1  25   7      110.05      130.10     10.54 o 
   2  25   7       28.26       20.26      3.02 o 
   3  25   7        2.91        3.81      1.89 o 
   1  26   7       11.71       14.33      4.78 o 
   2  26   7       14.38       21.55      3.19 o 
   3  26   7        0.25        2.48      2.15 o 
   1  27   7        4.43        7.36      2.38 o 
   2  27   7        3.08        2.04      1.93 o 
   1  28   7        0.02        4.91      3.08 o 
   2  28   7       30.31       25.14      3.66 o 
   1  29   7        3.47        2.94      3.55 o 
   0   0   8      690.51      695.94     20.67 o 
   1   0   8       44.34       51.74      2.56 o 
   2   0   8       61.88       62.33      4.68 o 
   3   0   8      106.06      116.98     10.33 o 
   4   0   8      123.40      123.89      6.29 o 
   5   0   8        2.38        3.61      1.86 o 
   6   0   8       42.26       44.63      7.16 o 
   0   1   8     3677.52     4020.62     56.67 o 
   1   1   8      112.95      123.52      2.53 o 
   2   1   8      193.53      161.02      4.03 o 
   3   1   8     1139.11     1196.19     14.49 o 
   4   1   8        9.98        8.82      1.45 o 
   5   1   8        0.06        2.83      1.62 o 
   6   1   8        8.66        6.25      2.51 o 
   0   2   8      654.91      775.02     19.34 o 
   1   2   8      910.42      952.68      7.58 o 
   2   2   8      283.08      253.18      5.02 o 
   3   2   8      237.10      237.94      6.38 o 
   4   2   8       45.46       46.48      2.84 o 
   5   2   8        5.64        3.88      1.88 o 
   6   2   8       34.20       33.27      5.64 o 
   0   3   8     1751.81     1980.96     20.18 o 
   1   3   8      815.67      905.36      8.72 o 
   2   3   8       67.94       60.01      2.97 o 
   3   3   8       20.35       22.60      2.78 o 
   4   3   8        5.82        4.85      1.20 o 
   5   3   8       14.70       11.10      2.75 o 
   0   4   8      671.20      755.98      6.45 o 
   1   4   8       12.73       13.78      1.46 o 
   2   4   8        0.51        3.22      1.53 o 
   3   4   8       17.56       16.99      3.04 o 
   4   4   8        0.21        2.61      1.10 o 
   5   4   8       40.67       39.28      3.57 o 
   0   5   8       37.97       26.27      3.21 o 
   1   5   8      119.53      105.57      3.92 o 
   2   5   8      115.54      114.60      4.04 o 
   3   5   8      168.55      166.05      6.58 o 
   4   5   8        0.39        5.49      1.52 o 
   5   5   8       11.50       10.49      2.49 o 
   0   6   8      191.47      199.24      5.44 o 
   1   6   8      602.60      666.82      8.64 o 
   2   6   8      253.43      243.15      3.14 o 
   3   6   8      215.14      219.38      8.50 o 
   4   6   8      430.84      502.33     10.70 o 
   5   6   8       12.52       11.33      2.52 o 
   0   7   8      245.93      226.70      5.86 o 
   1   7   8      169.69      140.61      2.82 o 
   2   7   8       11.79        7.13      1.45 o 
   3   7   8      118.35      131.86      6.46 o 
   4   7   8        7.04        9.45      2.07 o 
   5   7   8       91.54      105.70      4.69 o 
   0   8   8      159.97      152.71      3.32 o 
   1   8   8        2.61        3.17      0.87 o 
   2   8   8        6.95        5.12      1.32 o 
   3   8   8        5.17        6.02      1.32 o 
   4   8   8       14.33       25.89      2.61 o 
   5   8   8       35.30       42.22      3.74 o 
   0   9   8      289.56      303.85     11.29 o 
   1   9   8       91.62       71.26      3.81 o 
   2   9   8       13.47       12.97      1.56 o 
   3   9   8       10.64        7.02      1.43 o 
   4   9   8      310.81      316.39      4.99 o 
   5   9   8       88.09       84.74      4.08 o 
   0  10   8      465.69      436.23      8.75 o 
   1  10   8        8.31       10.52      1.91 o 
   2  10   8      242.34      228.62      9.15 o 
   3  10   8        1.26        2.56      1.18 o 
   4  10   8       67.63       59.73      4.00 o 
   5  10   8        7.98        5.86      2.15 o 
   0  11   8       45.05       28.38      2.64 o 
   1  11   8      446.52      392.76      7.38 o 
   2  11   8       50.77       58.17      3.62 o 
   3  11   8        0.01        2.44      1.19 o 
   4  11   8      200.64      172.33      5.02 o 
   5  11   8       44.32       45.78      4.12 o 
   0  12   8        1.53        5.99      2.33 o 
   1  12   8       68.22       50.67      5.48 o 
   2  12   8        0.22        4.50      1.39 o 
   3  12   8       91.31       79.92      3.24 o 
   4  12   8        0.21        3.62      1.49 o 
   5  12   8       18.05       20.50      3.26 o 
   0  13   8       19.64       23.69      2.74 o 
   1  13   8       15.22       12.67      3.13 o 
   2  13   8       44.13       41.91      2.96 o 
   3  13   8       49.47       39.28      3.03 o 
   4  13   8       31.50       32.49      3.54 o 
   5  13   8      102.28      124.74      5.55 o 
   0  14   8       66.17       61.00      3.31 o 
   1  14   8      222.57      203.85      9.26 o 
   2  14   8       21.07       14.24      2.87 o 
   3  14   8       27.39       21.74      2.69 o 
   4  14   8        8.33        4.50      1.71 o 
   5  14   8       12.28       13.40      3.39 o 
   0  15   8        0.26       14.67      3.18 o 
   1  15   8      469.55      440.13     13.69 o 
   2  15   8       18.66       16.77      2.22 o 
   3  15   8       78.03       61.85      3.83 o 
   4  15   8        0.00        3.06      1.52 o 
   5  15   8        0.35        6.09      3.60 o 
   0  16   8     2412.40     2563.85     45.91 o 
   1  16   8      198.08      208.10      6.42 o 
   2  16   8        0.01        2.12      1.55 o 
   3  16   8       95.04       78.82      4.12 o 
   4  16   8        1.46        2.18      3.09 o 
   5  16   8       31.50       28.92      6.34 o 
   0  17   8       39.38       65.13      5.70 o 
   1  17   8       72.82       75.35      5.26 o 
   2  17   8       10.34        9.02      2.17 o 
   3  17   8       85.13       61.74      4.79 o 
   4  17   8       13.51       12.69      4.93 o 
   0  18   8     2365.01     2644.23     50.21 o 
   1  18   8       36.89       37.78      2.92 o 
   2  18   8        4.05        6.88      2.46 o 
   3  18   8       55.47       35.43      4.99 o 
   4  18   8        0.00        2.87      2.39 o 
   0  19   8     1221.16     1378.37     12.42 o 
   1  19   8      109.26       92.14      5.68 o 
   2  19   8       20.95       18.66      3.32 o 
   3  19   8        0.31        1.52      2.18 o 
   4  19   8       15.56       16.60      5.23 o 
   0  20   8      478.89      546.20     13.70 o 
   1  20   8       21.22       15.94      3.76 o 
   2  20   8       48.56       38.98      3.87 o 
   3  20   8        6.86        4.30      2.16 o 
   4  20   8       10.54        7.94      4.81 o 
   0  21   8       88.46       72.99      5.94 o 
   1  21   8       16.70       16.39      2.99 o 
   2  21   8        1.24        2.95      1.86 o 
   3  21   8       28.16       24.35      3.90 o 
   4  21   8        4.00        5.99      4.32 o 
   0  22   8        1.70        1.55      1.75 o 
   1  22   8       42.40       53.99      4.22 o 
   2  22   8       66.24       53.80      5.75 o 
   3  22   8        2.66        6.40      2.34 o 
   0  23   8       19.45       13.78      3.46 o 
   1  23   8      431.33      456.77      7.32 o 
   2  23   8        0.97        1.96      1.62 o 
   3  23   8       31.56       35.92      4.28 o 
   0  24   8        1.39        2.01      2.93 o 
   1  24   8        9.70       12.76      3.24 o 
   2  24   8       38.11       25.76      3.47 o 
   3  24   8        6.64        9.75      3.00 o 
   0  25   8        1.71        3.91      3.32 o 
   1  25   8        5.42        6.09      3.42 o 
   2  25   8       13.89       10.15      2.66 o 
   3  25   8        0.02        2.68      1.87 o 
   0  26   8       11.34        9.51      6.46 o 
   1  26   8       42.89       36.69      4.25 o 
   2  26   8       11.20        4.85      2.35 o 
   0  27   8       25.31       13.32      9.87 o 
   1  27   8       37.67       32.97      5.34 o 
   2  27   8       15.53       10.08      2.51 o 
   0  28   8       19.43        6.22      4.03 o 
   1  28   8       31.99       30.09      5.15 o 
   0  29   8        2.25        1.27      2.62 o 
   1   1   9        4.77        4.78      2.14 o 
   2   1   9      558.24      497.33      6.54 o 
   3   1   9      399.27      400.12      5.35 o 
   4   1   9        5.09        5.15      1.47 o 
   5   1   9        4.64        4.99      1.72 o 
   1   2   9       26.10       27.96      3.25 o 
   2   2   9       21.86       20.95      2.07 o 
   3   2   9       29.62       29.21      3.12 o 
   4   2   9       47.79       47.73      4.02 o 
   5   2   9        6.11        5.37      1.94 o 
   1   3   9      260.45      269.80      5.83 o 
   2   3   9       54.00       65.21      6.69 o 
   3   3   9      587.18      597.98     12.72 o 
   4   3   9        4.79        4.58      1.68 o 
   5   3   9        0.05        2.77      1.53 o 
   1   4   9     1075.17     1114.12     10.45 o 
   2   4   9      742.74      728.54      8.62 o 
   3   4   9      268.02      250.24      7.88 o 
   4   4   9        3.47        4.22      1.48 o 
   5   4   9        3.43        3.88      2.37 o 
   1   5   9      343.62      329.18      6.97 o 
   2   5   9      132.57      129.72      5.01 o 
   3   5   9        6.23        6.79      2.93 o 
   4   5   9       62.37       62.25      3.40 o 
   5   5   9       49.11       46.62      4.77 o 
   1   6   9       77.38       74.66      4.41 o 
   2   6   9      714.73      691.72     11.23 o 
   3   6   9        1.27        1.82      1.28 o 
   4   6   9       11.33       15.29      2.60 o 
   5   6   9       24.06       21.19      3.84 o 
   1   7   9        4.19        4.57      1.66 o 
   2   7   9       16.43       15.47      3.30 o 
   3   7   9        3.94        5.14      1.79 o 
   4   7   9      400.27      436.50      8.76 o 
   5   7   9       11.14        7.06      2.55 o 
   1   8   9        1.65        2.69      0.93 o 
   2   8   9      821.98      821.39     12.62 o 
   3   8   9       42.03       39.89      3.31 o 
   4   8   9      480.54      533.47     13.79 o 
   5   8   9        2.87        3.36      1.94 o 
   1   9   9       92.30       76.91      2.38 o 
   2   9   9       24.00       40.69      5.54 o 
   3   9   9        2.19        1.51      1.23 o 
   4   9   9        6.90       13.66      3.51 o 
   5   9   9       26.57       23.79      3.57 o 
   1  10   9      201.42      192.64      5.68 o 
   2  10   9      259.39      282.36      6.35 o 
   3  10   9        7.73        8.86      2.20 o 
   4  10   9       11.95       13.55      2.82 o 
   5  10   9        3.22        2.84      1.80 o 
   1  11   9      238.43      239.29      8.60 o 
   2  11   9      448.63      435.61     13.02 o 
   3  11   9        2.25        2.87      1.53 o 
   4  11   9        6.08        4.89      2.26 o 
   5  11   9       17.05       25.11      4.15 o 
   1  12   9      496.73      545.27     11.00 o 
   2  12   9       24.07       37.83      5.08 o 
   3  12   9       34.93       40.95      3.65 o 
   4  12   9        7.64       12.16      3.07 o 
   5  12   9       46.42       43.62      4.21 o 
   1  13   9     1875.74     2070.62     15.71 o 
   2  13   9       82.23       94.16      5.29 o 
   3  13   9        7.91        4.30      1.88 o 
   4  13   9       14.84        9.11      3.14 o 
   5  13   9        8.61        7.54      2.69 o 
   1  14   9      147.87      157.76      7.32 o 
   2  14   9        0.02        2.31      1.49 o 
   3  14   9       57.69       41.96      5.64 o 
   4  14   9       24.61       13.99      2.83 o 
   5  14   9        0.08        3.95      2.40 o 
   1  15   9       23.89       22.33      4.07 o 
   2  15   9        0.68        1.64      1.76 o 
   3  15   9       16.45       19.72      4.79 o 
   4  15   9       31.54       22.05      5.14 o 
   1  16   9        0.06        0.53      2.04 o 
   2  16   9        3.02        3.06      2.51 o 
   3  16   9        1.15        3.29      2.55 o 
   4  16   9        0.22        3.11      2.54 o 
   1  17   9       12.94        8.05      2.86 o 
   2  17   9       67.42       61.79      4.65 o 
   3  17   9       19.00       13.27      2.91 o 
   4  17   9        4.62        6.43      4.34 o 
   1  18   9       85.52       86.31      4.73 o 
   2  18   9       20.57       14.24      4.38 o 
   3  18   9       23.61       24.56      5.82 o 
   4  18   9        5.49        2.64      2.84 o 
   1  19   9        7.83        2.64      2.68 o 
   2  19   9       32.11       28.57      5.75 o 
   3  19   9       25.11       22.86      5.54 o 
   4  19   9        0.26        3.21      2.66 o 
   1  20   9       43.83       34.23      4.64 o 
   2  20   9        0.36        6.69      3.93 o 
   3  20   9        3.06        3.03      3.12 o 
   4  20   9        0.60        3.59      3.57 o 
   1  21   9       65.34       50.82     10.12 o 
   2  21   9       76.24       72.47      6.90 o 
   3  21   9        9.47        7.48      5.77 o 
   1  22   9       20.64       11.15      3.56 o 
   2  22   9        4.23        4.74      3.07 o 
   3  22   9        8.94        6.82      3.81 o 
   1  23   9        5.65        3.93      2.97 o 
   2  23   9       12.43        4.85      3.66 o 
   3  23   9        6.04        5.36      3.90 o 
   1  24   9       28.67       22.29      4.63 o 
   2  24   9       13.84        5.23      3.25 o 
   3  24   9        1.91        2.86      3.22 o 
   1  25   9       43.07       47.27      7.17 o 
   2  25   9       18.37       11.44      4.04 o 
   1  26   9        8.01        5.57      3.91 o 
   2  26   9       12.47        4.19      3.47 o 
   1  27   9       75.22       84.68      7.97 o 
   1  28   9       26.15       34.31     10.38 o 
   0   0  10        4.27        3.17      1.80 o 
   1   0  10        1.83        1.38      1.20 o 
   2   0  10        0.49        0.71      1.53 o 
   3   0  10      287.43      311.08      6.15 o 
   4   0  10        0.24        0.27      1.66 o 
   5   0  10       13.80       11.06      3.04 o 
   0   1  10       62.35       54.41      4.26 o 
   1   1  10       25.63       26.68      2.61 o 
   2   1  10       58.40       49.67      2.71 o 
   3   1  10      428.44      508.29     12.23 o 
   4   1  10        6.30        4.95      1.69 o 
   5   1  10        6.32        7.80      1.93 o 
   0   2  10       40.53       49.90      3.92 o 
   1   2  10       13.30        8.13      1.72 o 
   2   2  10      253.66      242.21      4.28 o 
   3   2  10     1709.10     1985.14     32.34 o 
   4   2  10       14.94       12.69      2.48 o 
   5   2  10       37.72       38.75      3.13 o 
   0   3  10      348.40      358.19      5.10 o 
   1   3  10        7.00        9.55      2.00 o 
   2   3  10     1328.70     1351.48     11.46 o 
   3   3  10      490.67      587.55     17.85 o 
   4   3  10       51.23       51.07      4.45 o 
   5   3  10       37.03       42.46      3.47 o 
   0   4  10       16.86       26.58      3.34 o 
   1   4  10       21.20       18.38      2.28 o 
   2   4  10        9.66       20.07      2.24 o 
   3   4  10       87.42       98.14      5.94 o 
   4   4  10       16.13       10.74      1.99 o 
   5   4  10        1.20        3.38      1.79 o 
   0   5  10       20.36       13.69      3.63 o 
   1   5  10        4.44        7.76      1.55 o 
   2   5  10      543.24      551.45     13.05 o 
   3   5  10       63.42       55.21      5.99 o 
   4   5  10        2.05        3.31      1.46 o 
   5   5  10        9.22        7.22      2.15 o 
   0   6  10        4.64        9.19      3.28 o 
   1   6  10        1.60        3.12      1.41 o 
   2   6  10      864.02      925.64     14.94 o 
   3   6  10        1.04        1.96      1.16 o 
   4   6  10       35.95       32.73      3.10 o 
   5   6  10        0.20        3.46      2.06 o 
   0   7  10        9.13        5.02      2.78 o 
   1   7  10        4.40        4.58      1.59 o 
   2   7  10     1062.98     1153.12     21.44 o 
   3   7  10       10.43        5.39      1.38 o 
   4   7  10       31.66       27.60      3.49 o 
   5   7  10       12.47       10.64      2.87 o 
   0   8  10       25.88       26.80      4.38 o 
   1   8  10        8.55        9.17      1.44 o 
   2   8  10      121.53      123.88      4.48 o 
   3   8  10       61.66       54.89      2.59 o 
   4   8  10        8.00        9.72      2.66 o 
   5   8  10        0.46        1.88      2.37 o 
   0   9  10       80.94       87.09      4.82 o 
   1   9  10      125.91      110.98      3.14 o 
   2   9  10       28.25       32.27      4.47 o 
   3   9  10       14.07        8.29      1.88 o 
   4   9  10       56.02       60.69      3.81 o 
   5   9  10        0.36        3.27      2.68 o 
   0  10  10        0.16        5.89      3.58 o 
   1  10  10        1.16        2.21      1.31 o 
   2  10  10      345.59      350.53     11.84 o 
   3  10  10        2.98        3.29      1.40 o 
   4  10  10       31.98       26.55      3.70 o 
   5  10  10       28.27       31.74      3.48 o 
   0  11  10       51.77       53.63      5.09 o 
   1  11  10      239.15      239.20     13.72 o 
   2  11  10        0.93        3.84      1.71 o 
   3  11  10       48.26       45.13      3.75 o 
   4  11  10       74.18       68.22      4.60 o 
   5  11  10        1.08        2.77      2.14 o 
   0  12  10       20.21       17.96      3.16 o 
   1  12  10     1178.93     1247.25     31.72 o 
   2  12  10       36.99       32.43      5.07 o 
   3  12  10        8.29       10.25      2.79 o 
   4  12  10        0.56        2.28      1.88 o 
   5  12  10       13.87       14.92      4.12 o 
   0  13  10      196.60      195.00      6.13 o 
   1  13  10       74.93       91.20      6.67 o 
   2  13  10       36.08       30.77      3.49 o 
   3  13  10       11.71        9.84      2.24 o 
   4  13  10        1.93        2.15      2.19 o 
   0  14  10      295.11      268.18      7.89 o 
   1  14  10      414.39      396.69      7.19 o 
   2  14  10        2.74        1.44      1.68 o 
   3  14  10       90.47       87.55      5.38 o 
   4  14  10        4.15        2.70      2.07 o 
   0  15  10        7.67        2.26      2.15 o 
   1  15  10       86.15       75.69      5.06 o 
   2  15  10        2.22        2.18      1.86 o 
   3  15  10       98.56       81.16      5.07 o 
   4  15  10        6.39        8.26      3.14 o 
   0  16  10       50.22       44.46      6.13 o 
   1  16  10       17.82       16.39      2.72 o 
   2  16  10        0.26        4.51      2.44 o 
   3  16  10        0.34        3.24      2.27 o 
   4  16  10        0.04        2.21      3.06 o 
   0  17  10      551.49      600.94     20.53 o 
   1  17  10       23.70       18.25      2.74 o 
   2  17  10        0.23        1.64      2.55 o 
   3  17  10        2.70        4.12      3.50 o 
   4  17  10        3.78        4.05      3.43 o 
   0  18  10      159.16      150.60      6.40 o 
   1  18  10       27.17       21.10      3.07 o 
   2  18  10       20.67       13.95      4.85 o 
   3  18  10       25.48       33.21      6.50 o 
   4  18  10       17.14       14.18      5.51 o 
   0  19  10      880.44      958.11     12.09 o 
   1  19  10       40.76       38.72      4.25 o 
   2  19  10       75.60       70.29      5.53 o 
   3  19  10       41.14       41.60      6.32 o 
   4  19  10        0.03        1.98      3.24 o 
   0  20  10       13.73       17.90      4.41 o 
   1  20  10       15.11       13.61      5.35 o 
   2  20  10        5.96        5.59      3.00 o 
   3  20  10        0.64        3.81      3.09 o 
   0  21  10      575.83      663.07     17.74 o 
   1  21  10        3.02        3.28      2.56 o 
   2  21  10        2.11        6.59      4.33 o 
   3  21  10        6.07        4.25      3.21 o 
   0  22  10       21.95       41.29      5.63 o 
   1  22  10      109.19      106.45      7.41 o 
   2  22  10       19.30       12.58      4.84 o 
   3  22  10        1.31        4.89      4.06 o 
   0  23  10      122.93      139.19     10.67 o 
   1  23  10       39.43       43.47      5.98 o 
   2  23  10        6.95        9.51      4.68 o 
   3  23  10        0.53        1.50      2.94 o 
   1  24  10        0.55        1.39      2.36 o 
   2  24  10        2.10        4.97      3.44 o 
   1  25  10        1.64        3.24      2.41 o 
   2  25  10        0.52        4.84      3.15 o 
   1  26  10       20.71       19.49      6.40 o 
   1   1  11       73.35       69.82      2.67 o 
   2   1  11      309.51      310.58     10.21 o 
   3   1  11       20.73       26.63      2.87 o 
   4   1  11        5.72        4.08      1.85 o 
   5   1  11        4.67        4.63      1.72 o 
   1   2  11       77.25       74.15      3.15 o 
   2   2  11       48.91       46.72      2.85 o 
   3   2  11      408.53      478.44      6.36 o 
   4   2  11       13.29       11.65      2.59 o 
   5   2  11        0.40        2.97      1.80 o 
   1   3  11       45.58       37.81      2.35 o 
   2   3  11      483.83      475.44      5.11 o 
   3   3  11      236.58      288.79      9.18 o 
   4   3  11      107.83      116.02      4.56 o 
   5   3  11        4.23        5.67      2.18 o 
   1   4  11       30.64       32.38      2.19 o 
   2   4  11      665.30      688.67      9.46 o 
   3   4  11        0.49        4.51      2.04 o 
   4   4  11       63.54       67.78      3.56 o 
   5   4  11        1.45        2.46      1.82 o 
   1   5  11       85.65       89.15      5.16 o 
   2   5  11      518.84      571.84     10.88 o 
   3   5  11      102.62      105.63      4.07 o 
   4   5  11       45.04       45.44      3.05 o 
   5   5  11        3.32        3.27      2.07 o 
   1   6  11       30.77       31.35      4.42 o 
   2   6  11      448.48      435.07      6.79 o 
   3   6  11      172.89      179.16      5.93 o 
   4   6  11       40.39       35.96      3.04 o 
   5   6  11        0.42        3.65      2.20 o 
   1   7  11       51.56       74.20      7.53 o 
   2   7  11      151.12      162.76      5.34 o 
   3   7  11        1.12        1.54      1.27 o 
   4   7  11       11.51       12.99      2.42 o 
   5   7  11        1.33        2.19      1.97 o 
   1   8  11     1755.40     1857.25     23.67 o 
   2   8  11      344.01      362.68      6.16 o 
   3   8  11        0.00        1.01      0.98 o 
   4   8  11       77.75       72.32      3.85 o 
   5   8  11        6.64        4.75      2.13 o 
   1   9  11      102.44      125.90      3.81 o 
   2   9  11      471.46      519.97     13.46 o 
   3   9  11        0.61        1.38      1.11 o 
   4   9  11       16.37       14.83      3.04 o 
   5   9  11        0.62        2.56      2.66 o 
   1  10  11       40.17       30.94      2.90 o 
   2  10  11       26.98       29.21      3.25 o 
   3  10  11       20.93       15.91      2.47 o 
   4  10  11       21.35       17.90      3.64 o 
   1  11  11      417.54      408.63      6.97 o 
   2  11  11        0.14        1.89      1.58 o 
   3  11  11        0.04        1.99      1.71 o 
   4  11  11       23.84       20.68      3.85 o 
   1  12  11        8.08        3.15      1.84 o 
   2  12  11       22.47       29.48      3.79 o 
   3  12  11        1.76        3.14      2.16 o 
   4  12  11       31.04       32.98      3.74 o 
   1  13  11      651.69      648.36     11.22 o 
   2  13  11      308.67      299.28      6.01 o 
   3  13  11        0.46        1.45      2.13 o 
   4  13  11       33.12       23.70      3.65 o 
   1  14  11      200.50      194.68      8.56 o 
   2  14  11       47.10       49.14      4.13 o 
   3  14  11        0.86        2.28      2.70 o 
   4  14  11        0.01        1.24      2.52 o 
   1  15  11       24.35       26.02      3.79 o 
   2  15  11        2.73        4.89      2.05 o 
   3  15  11       26.79       19.37      3.68 o 
   4  15  11        2.47        2.93      2.51 o 
   1  16  11       45.24       42.14      3.99 o 
   2  16  11        0.01        3.76      1.83 o 
   3  16  11       11.65        8.50      4.17 o 
   4  16  11        3.47        5.01      3.11 o 
   1  17  11       17.41       16.82      3.42 o 
   2  17  11       47.35       41.90      4.72 o 
   3  17  11        1.62        2.91      3.66 o 
   4  17  11        1.45        2.53      3.23 o 
   1  18  11       58.77       49.34      4.65 o 
   2  18  11        2.84        1.47      2.49 o 
   3  18  11        3.05        4.30      3.50 o 
   1  19  11       14.70       17.59      3.74 o 
   2  19  11        0.53        2.63      2.85 o 
   3  19  11        9.12        7.08      4.29 o 
   1  20  11        2.89        3.87      2.84 o 
   2  20  11        0.10        2.39      2.78 o 
   3  20  11       38.59       33.97      6.51 o 
   1  21  11       31.30       27.67      6.29 o 
   2  21  11       15.08       14.14      5.27 o 
   3  21  11        7.70        5.83      4.19 o 
   1  22  11       21.72       26.23      5.87 o 
   2  22  11       14.01       14.61      5.11 o 
   1  23  11       41.67       36.95      6.83 o 
   2  23  11       18.57       25.85      6.30 o 
   1  24  11       43.45       53.33      7.51 o 
   2  24  11        9.39       13.53      5.81 o 
   1  25  11       45.16       54.74     10.43 o 
   0   0  12       39.74       60.64      6.84 o 
   1   0  12        6.66        3.70      1.51 o 
   2   0  12      181.28      156.77      6.18 o 
   3   0  12      302.19      343.84     26.44 o 
   4   0  12       68.37       66.77      6.14 o 
   5   0  12        1.14        3.42      3.50 o 
   0   1  12        1.01        4.88      2.71 o 
   1   1  12       58.51       58.51      2.78 o 
   2   1  12       79.07       78.21      3.62 o 
   3   1  12       40.33       53.93      5.17 o 
   4   1  12       31.80       27.96      3.18 o 
   5   1  12       11.33       13.83      3.42 o 
   0   2  12        0.46        2.35      1.53 o 
   1   2  12        1.34        2.75      1.18 o 
   2   2  12     1204.22     1269.56     17.85 o 
   3   2  12       19.75       39.35      3.77 o 
   4   2  12       16.25        9.55      2.36 o 
   5   2  12        1.19        3.70      2.19 o 
   0   3  12      127.16      106.41      3.91 o 
   1   3  12        1.65        2.13      1.27 o 
   2   3  12        0.48        5.24      1.55 o 
   3   3  12     1166.67     1356.53     21.05 o 
   4   3  12        7.80        8.72      2.32 o 
   5   3  12       37.62       47.32      4.64 o 
   0   4  12        4.50        4.69      2.00 o 
   1   4  12        0.49        1.13      1.54 o 
   2   4  12        2.39        2.94      1.38 o 
   3   4  12       67.90      102.25      5.82 o 
   4   4  12       23.16       23.67      3.61 o 
   0   5  12        0.26        2.18      1.78 o 
   1   5  12       17.60       15.96      5.10 o 
   2   5  12       97.85       81.76      4.15 o 
   3   5  12       21.64       21.94      2.52 o 
   4   5  12       44.51       46.31      3.46 o 
   0   6  12       98.65       95.97      6.56 o 
   1   6  12      132.33      139.07      8.64 o 
   2   6  12      107.14      102.20      4.25 o 
   3   6  12        5.54        6.25      2.35 o 
   4   6  12       34.30       40.44      3.44 o 
   0   7  12      111.66       96.59      6.73 o 
   1   7  12      371.36      436.55     10.07 o 
   2   7  12       40.92       54.09      4.06 o 
   3   7  12      101.80       88.88      3.72 o 
   4   7  12       21.43       24.98      3.39 o 
   0   8  12       28.24       19.78      3.19 o 
   1   8  12        1.97       10.02      2.42 o 
   2   8  12      456.11      462.70      6.24 o 
   3   8  12       22.72       19.34      2.97 o 
   4   8  12       42.59       47.05      4.01 o 
   0   9  12      162.60      168.31      6.80 o 
   1   9  12      659.09      682.64     11.40 o 
   2   9  12       45.98       62.55      4.49 o 
   3   9  12        6.96        4.06      1.96 o 
   4   9  12        2.25        4.07      1.75 o 
   0  10  12      127.91      138.37      6.86 o 
   1  10  12      277.85      259.72      8.06 o 
   2  10  12      156.13      149.47      4.28 o 
   3  10  12        1.12        2.36      1.62 o 
   4  10  12       22.91       18.32      2.92 o 
   0  11  12      176.74      183.58      6.35 o 
   1  11  12        2.20        1.85      1.53 o 
   2  11  12        4.29        4.08      1.88 o 
   3  11  12        6.17        5.55      1.85 o 
   4  11  12        0.97        2.87      2.04 o 
   0  12  12       25.63       31.27      4.19 o 
   1  12  12        0.19        0.18      0.67 o 
   2  12  12        3.34        1.95      1.88 o 
   3  12  12       12.36        9.35      2.72 o 
   4  12  12        3.28        1.58      1.54 o 
   0  13  12      383.30      488.18     11.72 o 
   1  13  12        5.05        4.56      1.99 o 
   2  13  12        4.55        8.58      2.60 o 
   3  13  12       26.52       14.55      3.69 o 
   4  13  12        4.18        4.35      2.65 o 
   0  14  12      911.50     1069.07     22.23 o 
   1  14  12        0.62        3.48      2.68 o 
   2  14  12       64.55       58.00      4.17 o 
   3  14  12        6.72        4.16      2.29 o 
   4  14  12        1.51        1.43      2.02 o 
   0  15  12      192.99      215.71      8.10 o 
   1  15  12       17.72       14.94      3.39 o 
   2  15  12        8.98        7.78      2.57 o 
   3  15  12       20.01       10.32      4.30 o 
   4  15  12        2.71        3.54      3.81 o 
   0  16  12      502.59      553.02     16.78 o 
   1  16  12        0.47        3.02      1.93 o 
   2  16  12       11.82        9.81      2.80 o 
   3  16  12        2.98        2.83      2.09 o 
   0  17  12      145.11      131.92     11.50 o 
   1  17  12       73.49       63.36      4.44 o 
   2  17  12       17.29       17.39      4.10 o 
   3  17  12        0.02        1.87      2.03 o 
   0  18  12      224.34      213.29     12.09 o 
   1  18  12       80.78       65.69      6.14 o 
   2  18  12        9.62        9.23      3.85 o 
   3  18  12        8.66        8.87      3.44 o 
   0  19  12       17.08       14.43      6.59 o 
   1  19  12       18.38       20.14      4.19 o 
   2  19  12        3.02        4.41      2.80 o 
   3  19  12       64.36       55.64      6.90 o 
   0  20  12       65.25       81.55     11.29 o 
   1  20  12        2.01        5.12      4.22 o 
   2  20  12        0.00        3.04      1.95 o 
   0  21  12        4.30        8.80      7.17 o 
   1  21  12       47.12       47.48      6.73 o 
   2  21  12        5.85        8.00      5.14 o 
   0  22  12      101.58       98.71     11.51 o 
   1  22  12       28.84       22.29      5.57 o 
   2  22  12        0.30        2.30      3.35 o 
   0  23  12       10.07        8.13      5.93 o 
   1  23  12        8.44        3.87      3.47 o 
   0  24  12       17.21        9.85      6.02 o 
   1  24  12       15.75       12.04      5.24 o 
   1   1  13        7.53        4.51      1.60 o 
   2   1  13       27.91       24.93      2.49 o 
   3   1  13      147.32      187.23      6.40 o 
   4   1  13       11.30       11.03      2.64 o 
   1   2  13       34.66       24.66      2.28 o 
   2   2  13        0.19        2.18      1.27 o 
   3   2  13      193.58      221.58      4.77 o 
   4   2  13      127.11      144.66      5.01 o 
   1   3  13       28.53       23.00      2.61 o 
   2   3  13      103.28       79.81      3.43 o 
   3   3  13        8.35       11.97      2.28 o 
   4   3  13      142.75      165.43      5.44 o 
   1   4  13        3.20        5.06      1.61 o 
   2   4  13        0.20        2.17      1.42 o 
   3   4  13       14.20       18.52      3.01 o 
   4   4  13       71.74       83.01      4.92 o 
   1   5  13       18.89       17.79      2.50 o 
   2   5  13       59.79       56.68      3.57 o 
   3   5  13       11.49        8.86      2.30 o 
   4   5  13       22.86       23.27      4.00 o 
   1   6  13       22.15       21.37      2.60 o 
   2   6  13        1.23        3.69      1.50 o 
   3   6  13        2.64        2.92      1.58 o 
   4   6  13       15.45       10.82      2.36 o 
   1   7  13      395.18      403.62      7.97 o 
   2   7  13       27.49       34.65      3.07 o 
   3   7  13        0.00        2.67      1.42 o 
   4   7  13        0.67        3.70      1.71 o 
   1   8  13      486.86      489.40      6.22 o 
   2   8  13       65.69       76.38      4.21 o 
   3   8  13       25.60       23.44      2.78 o 
   4   8  13       74.75       86.49      4.47 o 
   1   9  13       21.12       22.29      3.51 o 
   2   9  13       76.43       75.19      4.17 o 
   3   9  13        0.57        2.70      1.52 o 
   4   9  13       43.89       52.29      4.61 o 
   1  10  13        6.94        6.75      2.52 o 
   2  10  13       14.33       16.16      2.90 o 
   3  10  13       27.22       26.70      3.04 o 
   4  10  13       36.28       45.21      4.46 o 
   1  11  13        9.01        3.10      2.29 o 
   2  11  13       14.85       16.25      3.03 o 
   3  11  13        0.49        2.49      1.71 o 
   4  11  13       10.93       14.78      3.63 o 
   1  12  13       12.55        9.69      2.60 o 
   2  12  13       62.44       63.53      5.92 o 
   3  12  13        0.15        2.01      1.67 o 
   4  12  13       21.56       26.87      7.26 o 
   1  13  13       78.48       71.44      4.15 o 
   2  13  13       64.95       66.62      5.27 o 
   3  13  13        1.27        1.56      2.38 o 
   1  14  13       18.54       11.27      2.50 o 
   2  14  13       65.50       56.16      4.33 o 
   3  14  13        0.43        1.24      2.06 o 
   1  15  13        8.58        4.26      2.64 o 
   2  15  13        1.94        3.55      2.19 o 
   3  15  13       19.25       18.10      4.50 o 
   1  16  13       69.18       80.71      5.12 o 
   2  16  13       21.96       18.58      3.69 o 
   3  16  13       10.40        6.49      2.83 o 
   1  17  13        4.13        5.73      2.51 o 
   2  17  13       15.63       12.83      3.30 o 
   3  17  13        0.21        1.76      1.93 o 
   1  18  13       12.86       12.59      5.37 o 
   2  18  13        9.71        5.49      2.54 o 
   1  19  13       21.12       19.89      4.22 o 
   2  19  13       10.18        5.96      2.61 o 
   1  20  13       14.33        4.44      3.00 o 
   2  20  13        0.03        1.64      2.40 o 
   1  21  13        1.92        3.56      2.86 o 
   1  22  13        4.97        3.36      2.74 o 
   0   0  14       21.53       13.60      5.01 o 
   1   0  14        6.47        4.27      2.23 o 
   2   0  14        0.80        2.42      2.00 o 
   3   0  14      349.95      438.53     12.08 o 
   4   0  14       26.01       24.22      4.35 o 
   0   1  14      167.77      144.06      5.22 o 
   1   1  14        1.13        4.05      1.42 o 
   2   1  14        1.05        2.03      1.27 o 
   3   1  14       20.12       29.32      3.42 o 
   4   1  14       21.21       15.43      3.12 o 
   0   2  14        0.21        2.97      2.30 o 
   1   2  14       14.81       10.99      1.74 o 
   2   2  14        0.00        2.58      1.20 o 
   3   2  14       19.32       14.12      2.63 o 
   4   2  14       17.33       23.32      3.31 o 
   0   3  14      515.99      494.11      9.12 o 
   1   3  14        3.46        5.66      1.96 o 
   2   3  14       30.79       21.53      2.26 o 
   3   3  14       18.60       11.90      2.25 o 
   4   3  14       30.52       36.36      4.10 o 
   0   4  14      332.20      304.25      8.58 o 
   1   4  14        3.04        4.85      2.11 o 
   2   4  14        9.10        6.14      1.96 o 
   3   4  14       54.19       50.19      3.28 o 
   4   4  14       13.76       16.43      3.35 o 
   0   5  14        8.79        7.03      3.12 o 
   1   5  14        2.32        4.91      1.67 o 
   2   5  14        5.44        4.63      1.67 o 
   3   5  14        0.35        4.04      1.85 o 
   4   5  14       90.93       96.52      4.93 o 
   0   6  14        0.00        2.19      1.94 o 
   1   6  14        9.36        6.35      1.92 o 
   2   6  14        1.21        4.76      1.88 o 
   3   6  14       16.48       11.97      2.58 o 
   4   6  14       13.06       21.35      3.54 o 
   0   7  14       19.69       11.49      2.97 o 
   1   7  14       16.53       12.87      2.64 o 
   2   7  14        2.53        5.39      1.97 o 
   3   7  14       16.51       15.97      2.63 o 
   4   7  14       65.30      107.44      6.17 o 
   0   8  14       52.10       39.26      4.07 o 
   1   8  14      106.79       98.86      4.38 o 
   2   8  14       12.59        8.31      2.09 o 
   3   8  14        0.36        2.81      1.54 o 
   0   9  14        2.01        4.03      3.33 o 
   1   9  14      139.67      144.16      8.06 o 
   2   9  14       16.29       13.28      2.91 o 
   3   9  14       47.27       46.08      4.09 o 
   0  10  14       70.12       74.67      6.71 o 
   1  10  14      401.66      416.12      8.07 o 
   2  10  14        7.83        8.26      3.20 o 
   3  10  14        0.02        2.67      1.76 o 
   0  11  14      117.60      115.69      7.88 o 
   1  11  14        4.55        6.87      2.86 o 
   2  11  14        1.45        3.17      1.87 o 
   3  11  14        0.74        3.88      2.10 o 
   0  12  14      217.47      249.02      9.12 o 
   1  12  14        3.38        3.43      2.22 o 
   2  12  14        4.61        4.76      3.24 o 
   3  12  14        0.83        2.18      1.63 o 
   0  13  14      392.36      424.41     15.08 o 
   1  13  14       12.46       13.63      5.42 o 
   2  13  14        6.69        9.29      2.71 o 
   3  13  14        3.26        4.32      2.21 o 
   0  14  14      353.81      485.61     18.12 o 
   1  14  14       28.66       28.20      4.60 o 
   2  14  14       14.83       10.64      2.82 o 
   3  14  14       36.84       35.19      4.30 o 
   0  15  14      267.25      329.18     16.12 o 
   1  15  14       18.42       15.00      3.40 o 
   2  15  14       34.18       25.17      3.57 o 
   3  15  14        2.68        2.72      2.08 o 
   0  16  14        3.68        2.33      4.69 o 
   1  16  14        4.77        4.61      2.35 o 
   2  16  14        0.16        3.11      2.06 o 
   0  17  14      223.90      262.38     14.19 o 
   1  17  14      137.93      152.10      8.18 o 
   2  17  14       29.55       27.01      4.00 o 
   0  18  14        2.36        7.60      6.30 o 
   1  18  14       74.39       71.80      5.91 o 
   2  18  14        4.00        4.89      3.23 o 
   0  19  14        9.53        2.28      3.43 o 
   1  19  14        2.00        3.64      2.36 o 
   0  20  14      164.33      212.61     13.28 o 
   1  20  14        4.97        1.84      2.82 o 
   0  21  14      101.34      141.11     14.43 o 
   1   1  15        0.54        4.79      1.46 o 
   2   1  15        0.52        2.36      1.47 o 
   3   1  15        1.46        3.92      2.44 o 
   1   2  15      176.17      180.82      8.67 o 
   2   2  15        9.86       11.15      2.09 o 
   3   2  15        1.88        3.51      1.49 o 
   1   3  15       27.40       24.41      2.84 o 
   2   3  15        9.85        7.24      1.95 o 
   3   3  15       43.29       53.10      4.09 o 
   1   4  15       13.23        8.91      2.04 o 
   2   4  15        3.35        2.99      1.71 o 
   3   4  15       51.83       59.98      3.96 o 
   1   5  15        0.51        2.73      1.43 o 
   2   5  15       82.42       92.61      4.35 o 
   3   5  15        1.40        4.22      1.90 o 
   1   6  15        2.33        3.56      1.76 o 
   2   6  15        7.31        7.94      2.27 o 
   3   6  15       14.17       11.60      2.39 o 
   1   7  15        5.14        3.48      1.62 o 
   2   7  15        0.16        4.17      1.72 o 
   3   7  15        0.78        2.30      1.73 o 
   1   8  15        3.96        5.55      2.86 o 
   2   8  15        1.66        4.71      1.91 o 
   3   8  15        3.14        5.00      2.03 o 
   1   9  15        2.56        2.53      2.00 o 
   2   9  15        7.12        4.28      2.09 o 
   3   9  15        0.23        1.74      1.54 o 
   1  10  15        0.06        1.56      2.62 o 
   2  10  15        0.95        4.44      2.36 o 
   3  10  15        0.07        2.79      2.00 o 
   1  11  15        0.02        3.19      2.37 o 
   2  11  15       12.29       10.68      3.36 o 
   3  11  15        6.51        6.92      3.46 o 
   1  12  15        5.22        4.24      2.27 o 
   2  12  15        0.17        3.23      2.13 o 
   1  13  15        8.48        6.93      2.98 o 
   2  13  15       18.53       16.45      3.41 o 
   1  14  15       17.35       13.22      4.29 o 
   2  14  15        4.12        6.32      2.55 o 
   1  15  15       11.69       11.40      3.61 o 
   2  15  15        9.80        7.61      2.63 o 
   1  16  15        9.32        3.87      3.07 o 
   1  17  15        1.68        2.27      2.67 o 
   1  18  15        0.45        1.13      2.40 o 
   0   0  16       52.10       45.50      6.22 o 
   1   0  16       78.31       79.46      6.94 o 
   2   0  16       15.13        9.54      2.87 o 
   3   0  16       34.83       34.41      7.80 o 
   0   1  16        4.94        6.63      2.82 o 
   1   1  16       66.04       69.37      6.15 o 
   2   1  16        7.70        6.02      1.78 o 
   3   1  16       72.71       69.76      4.73 o 
   0   2  16       47.36       38.74      4.22 o 
   1   2  16        5.58        7.43      1.94 o 
   2   2  16        2.17        4.38      1.66 o 
   3   2  16        6.27        4.23      2.06 o 
   0   3  16       65.87       48.32      6.71 o 
   1   3  16       62.88       59.51      3.42 o 
   2   3  16        7.48        6.00      1.98 o 
   3   3  16       43.28       57.87      3.96 o 
   0   4  16      203.16      155.70      7.73 o 
   1   4  16        0.45        2.55      1.53 o 
   2   4  16       71.12       76.56      4.30 o 
   3   4  16       19.09       21.88      3.74 o 
   0   5  16        0.16        2.02      3.28 o 
   1   5  16        1.09        3.50      1.60 o 
   2   5  16        3.43        6.93      1.78 o 
   3   5  16        8.22        5.43      1.80 o 
   0   6  16      122.54       92.00     15.47 o 
   1   6  16        3.51        2.65      1.87 o 
   2   6  16      113.22      123.98      5.29 o 
   0   7  16        0.95        2.97      2.73 o 
   1   7  16        0.77        2.01      2.13 o 
   2   7  16        0.99        6.41      2.22 o 
   0   8  16       14.41        8.33      3.82 o 
   1   8  16        0.02        2.90      2.03 o 
   2   8  16       81.89       80.69      4.82 o 
   0   9  16       77.92       71.64     10.40 o 
   1   9  16       33.97       28.39      3.95 o 
   2   9  16        1.87        3.91      1.94 o 
   0  10  16        0.79        3.43      2.88 o 
   1  10  16        4.04        5.64      2.80 o 
   2  10  16        0.01        2.68      1.95 o 
   0  11  16        5.18        1.63      2.62 o 
   1  11  16       80.53       59.62      4.98 o 
   2  11  16        1.18        4.16      2.76 o 
   0  12  16        1.17        0.93      3.39 o 
   1  12  16       46.19       51.25      4.96 o 
   2  12  16        1.79        4.70      2.39 o 
   0  13  16       47.17       39.00     11.30 o 
   1  13  16      117.20      127.10      5.89 o 
   0  14  16       58.58       62.91     11.22 o 
   1  14  16        8.31       12.29      4.30 o 
   0  15  16        0.03        5.37      5.22 o 
   1  15  16       37.39       34.84      5.57 o 
   1   1  17        0.31        4.70      1.58 o 
   2   1  17        3.59        3.82      1.59 o 
   1   2  17       11.44        9.38      2.03 o 
   2   2  17       13.03       14.02      2.40 o 
   1   3  17       22.50       21.96      2.79 o 
   2   3  17       36.89       49.31      4.02 o 
   1   4  17        9.00        5.98      2.19 o 
   2   4  17        0.11        2.61      1.69 o 
   1   5  17       11.79       11.71      2.40 o 
   2   5  17       62.88       73.60      4.42 o 
   1   6  17        4.48        4.52      1.97 o 
   2   6  17       32.94       38.40      4.31 o 
   1   7  17        0.10        2.31      1.93 o 
   2   7  17       12.71       16.06      3.70 o 
   1   8  17        6.40        4.47      2.29 o 
   1   9  17       13.55       11.17      3.35 o 
   1  10  17        0.63        1.39      2.15 o 
   0   0  18        0.56        5.98      6.26 o 
   1   0  18        0.86        3.32      2.77 o 
   0   1  18        2.68        2.91      2.66 o 
   1   1  18        2.08        3.52      1.71 o 
   0   2  18       13.39        9.05      5.13 o 
   1   2  18        1.88        3.64      1.75 o 
   0   3  18        0.10        3.59      3.70 o 
   0   4  18        0.25        3.07      2.95 o 
   0   5  18        3.39        5.26      3.79 o 
                                                 
